# Supplementary material for: Computational Studies of Rubber Ozonation Explain the Effectiveness of 6PPD as an Antidegradant and the Mechanism of Its Quinone Formation
Source: Environ Sci Technol. 2023 Mar 24;57(13):5216–30. doi: 10.1021/acs.est.2c08717 (PMC10079164; doi:10.1021/acs.est.2c08717)
Supplement: Supplementary file 2 — es2c08717_si_002.xlsx [file es2c08717_si_002.xlsx]

## Sheet: Transition Energies
	au -> kcal:	627.509
		Ozone		Substrate		vdW Complex		Transition State			Electronic Barrier Heights (kcal)				VZPE (kcal)				Delta H (T = 0 K)		qRRHO Enthalpy (kcal/mol)				qRRHO Entropy (cal/mol.K)				Delta G (298.15 K, kcal)
	DEMORE PATHWAYS	<S^2>	Energy (au)	<S^2>	Energy (au)	<S^2>	Energy (au)	<S^2>	Energy (au)		SM -> vdW	vdW -> TS	SM -> TS		Ozone	Substrate	TS		SM -> TS		Ozone	Substrate	TS		Ozone	Substrate	TS		SM -> TS	DEMORE PATHWAYS
	2M2B secondary radical	0.479237	-225.435	0	-196.554	0.460054	-421.995	0.599846	-421.986		-3.45334	5.70496	2.25163		4.323	85.779	90.876		3.02563		6.48454	90.1686	96.8297		58.3813	79.3564	96.0321		14.8627	2M2B secondary radical
	2M2B tertiary radical	0.479237	-225.435	0	-196.554	0.460054	-421.995	0.794793	-421.984		-3.45334	7.08468	3.63134		4.323	85.779	90.462		3.99134		6.48454	90.1686	96.3346		58.3813	79.3564	99.4432		14.7303	2M2B tertiary radical
	2M2B secondary radical	0.479237	-225.435	0	-196.554	0.460054	-421.995	0.599846	-421.987		-3.45334	4.67862	1.22529		4.323	85.779	90.662		1.78529		6.48454	90.1686	96.6276		58.3813	79.3564	97.558		13.1794	2M2B secondary radical
	2M2B tertiary radical	0.479237	-225.435	0	-196.554	0.460054	-421.995	0.626465	-421.987		-3.45334	4.94037	1.48703		4.323	85.779	90.694		2.07903		6.48454	90.1686	96.5761		58.3813	79.3564	98.2749		13.1758	2M2B tertiary radical
	2M2B tertiary -> PO	--	--	0.999872	-422.008	--	--	1.0087	-422.006		--	--	1.56691		--	91.474	91.243		1.33591		--	97.3363	96.9641		--	98.0253	94.7337		0.213347	2M2B tertiary -> PO
	4-ADPA conformer 1	0.479237	-225.435	0	-574.056	0.463075	-799.498	0.881373	-799.483		-4.6066	9.35294	4.74634		4.323	135.604	140.755		5.57434		6.48454	142.345	149.022		58.3813	104.843	120.892		17.5598	4-ADPA conformer 1
	4-ADPA conformer 2	0.479237	-225.435	0	-574.056	0.470836	-799.498	0.886365	-799.484		-4.84572	9.0258	4.18008		4.323	135.604	140.778		5.03108		6.48454	142.345	149.14		58.3813	104.843	121.341		16.9775	4-ADPA conformer 2
	4-ADPA conformer 3	0.479237	-225.435	0	-574.056	0.463075	-799.498	0.881373	-799.485		-4.6066	7.81529	3.20869		4.323	135.604	140.839		4.12069		6.48454	142.345	149.164		58.3813	104.843	120.59		16.2543	4-ADPA conformer 3
	4-ADPA conformer 4	0.479237	-225.435	0	-574.056	0.470836	-799.498	0.886365	-799.487		-4.84572	7.35042	2.5047		4.323	135.604	141.064		3.6417		6.48454	142.345	149.329		58.3813	104.843	119.687		15.9841	4-ADPA conformer 4
	4-ADPA conformer 5	0.479237	-225.435	0	-574.056	0.463075	-799.498	0.809824	-799.48		-4.6066	10.9323	6.32574		4.323	135.604	140.635		7.03374		6.48454	142.345	149.009		58.3813	104.843	121.333		18.9951	4-ADPA conformer 5
	4-ADPA conformer 6	0.479237	-225.435	0	-574.056	0.470836	-799.498	0.787627	-799.482		-4.84572	9.94221	5.09649		4.323	135.604	141.06		6.22949		6.48454	142.345	149.383		58.3813	104.843	120.371		18.4262	4-ADPA conformer 6
	4-ADPA conformer 7	0.479237	-225.435	0	-574.056	0.463075	-799.498	0.882183	-799.488		-4.6066	6.38722	1.78062		4.323	135.604	141.11		2.96362		6.48454	142.345	149.334		58.3813	104.843	119.745		15.248	4-ADPA conformer 7
	4-ADPA conformer 8	0.479237	-225.435	0	-574.056	0.470836	-799.498	0.875022	-799.484		-4.84572	8.82406	3.97834		4.323	135.604	140.837		4.88834		6.48454	142.345	149.133		58.3813	104.843	120.761		16.9422	4-ADPA conformer 8
	4-ADPA h abs conformer 1	0.479237	-225.435	0	-574.056	0.463075	-799.498	0.879123	-799.487		-4.6066	6.91808	2.31148		4.323	135.604	141.23		3.61448		6.48454	142.345	149.496		58.3813	104.843	119.411		16.0407	4-ADPA h abs conformer 1
	4-ADPA h abs conformer 3	0.479237	-225.435	0	-574.056	0.463075	-799.498	0.838637	-799.488		-4.6066	6.48764	1.88104		4.323	135.604	141.164		3.11804		6.48454	142.345	149.416		58.3813	104.843	119.248		15.5789	4-ADPA h abs conformer 3
	4-ADPA h abs conformer 7	0.479237	-225.435	0	-574.056	0.463075	-799.498	0.88526	-799.49		-4.6066	4.66302	0.0564161		4.323	135.604	141.384		1.51342		6.48454	142.345	149.638		58.3813	104.843	118.511		14.1962	4-ADPA h abs conformer 7
	4-ADPA-OH conformer 1	0.479237	-225.435	0	-649.29	0.468562	-874.732	0.887479	-874.721		-4.6696	7.04577	2.37617		4.323	138.378	143.78		3.45517		6.48454	145.832	152.654		58.3813	109.809	125.817		15.3464	4-ADPA-OH conformer 1
	4-ADPA-OH conformer 2	0.479237	-225.435	0	-649.29	0.48405	-874.732	0.887394	-874.721		-4.43316	6.80936	2.37621		4.323	138.378	143.767		3.44221		6.48454	145.832	152.65		58.3813	109.809	125.843		15.335	4-ADPA-OH conformer 2
	4-ADPA-OH conformer 3	0.479237	-225.435	0	-649.289	0.46754	-874.732	0.886742	-874.718		-4.9191	8.60743	3.68833		4.323	138.333	143.551		4.58333		6.48454	145.828	152.531		58.3813	110.303	125.029		16.9221	4-ADPA-OH conformer 3
	4-ADPA-OH conformer 4	0.479237	-225.435	0	-649.289	0.475562	-874.732	0.890178	-874.718		-5.02382	8.88292	3.8591		4.323	138.333	143.831		5.0341		6.48454	145.828	152.777		58.3813	110.303	125.107		17.316	4-ADPA-OH conformer 4
	4-ADPA-OH h abs conformer 5	0.479237	-225.435	0	-649.297	0.486546	-874.738	0.801082	-874.73		-4.05601	5.51109	1.45508		4.323	138.209	144.449		3.37208		6.48454	145.689	153.089		58.3813	109.604	123.205		15.7219	4-ADPA-OH h abs conformer 5
	4-ADPA-OH conformer 6	0.479237	-225.435	0	-649.297	0.472656	-874.738	0.83095	-874.728		-3.87554	6.38782	2.51228		4.323	138.209	144.192		4.17228		6.48454	145.689	152.872		58.3813	109.604	123.739		16.4034	4-ADPA-OH conformer 6
	4-ADPA-OH h abs conformer 7	0.479237	-225.435	0	-649.29	0.472091	-874.732	0.86193	-874.725		-4.53912	4.77334	0.234215		4.323	138.49	144.136		1.55721		6.48454	145.906	153.02		58.3813	109.767	124.05		14.0109	4-ADPA-OH h abs conformer 7
	4-ADPA-OH conformer 8	0.479237	-225.435	0	-649.29	0.464463	-874.733	0.893287	-874.721		-5.09392	7.40239	2.30848		4.323	138.49	143.704		3.19948		6.48454	145.906	152.684		58.3813	109.767	125.935		15.1876	4-ADPA-OH conformer 8
	4-ADPA-OH h abs conformer 2	0.479237	-225.435	0	-649.29	0.48405	-874.732	0.869451	-874.728		-4.43316	2.18224	-2.25091		4.323	138.378	144.237		-0.714913		6.48454	145.832	153.079		58.3813	109.809	123.151		11.9391	4-ADPA-OH h abs conformer 2
	N-Me-4-ADPA conformer 1	0.479237	-225.435	0	-613.363	0.46774	-838.806	0.872816	-838.793		-4.70337	8.19469	3.49132		4.323	153.466	158.621		4.32332		6.48454	160.897	167.613		58.3813	111.442	127.751		16.2671	N-Me-4-ADPA conformer 1
	N-Me-4-ADPA conformer 2	0.479237	-225.435	0	-613.363	0.467126	-838.807	0.882964	-838.794		-5.24741	8.03992	2.79251		4.323	153.466	158.631		3.63451		6.48454	160.897	167.741		58.3813	111.442	128.546		15.4596	N-Me-4-ADPA conformer 2
	N-Me-4-ADPA h abs conformer 3	0.479237	-225.435	0	-613.363	0.46774	-838.806	0.866088	-838.798		-4.70337	4.53279	-0.170575		4.323	153.466	159.062		1.10243		6.48454	160.897	168.119		58.3813	111.442	126.11		13.6	N-Me-4-ADPA h abs conformer 3
	N-Me-4-ADPA conformer 4	0.479237	-225.435	0	-613.363	0.467126	-838.807	0.768016	-838.797		-5.24741	5.78596	0.538552		4.323	153.466	159.034		1.78355		6.48454	160.897	168.024		58.3813	111.442	125.92		14.2716	N-Me-4-ADPA conformer 4
	N-Me-4-ADPA conformer 5	0.479237	-225.435	0	-613.363	0.464161	-838.806	0.892734	-838.787		-4.6635	11.5667	6.90319		4.323	153.466	158.409		7.52319		6.48454	160.897	167.471		58.3813	111.442	128.223		19.3963	N-Me-4-ADPA conformer 5
	N-Me-4-ADPA conformer 6	0.479237	-225.435	0	-613.363	0.484519	-838.806	0.915998	-838.789		-4.71143	10.3926	5.68118		4.323	153.466	158.828		6.72018		6.48454	160.897	167.846		58.3813	111.442	127.322		18.8172	N-Me-4-ADPA conformer 6
	N-Me-4-ADPA conformer 7	0.479237	-225.435	0	-613.363	0.464161	-838.806	0.813144	-838.794		-4.6635	7.00415	2.34065		4.323	153.466	158.893		3.44465		6.48454	160.897	167.821		58.3813	111.442	126.726		15.6295	N-Me-4-ADPA conformer 7
	N-Me-4-ADPA conformer 8	0.479237	-225.435	0	-613.363	0.484519	-838.806	0.883275	-838.791		-4.71143	9.13683	4.42541		4.323	153.466	158.648		5.28441		6.48454	160.897	167.635		58.3813	111.442	127.416		17.3234	N-Me-4-ADPA conformer 8
	N-Me-4-ADPA h abs conformer 7	0.479237	-225.435	0	-613.363	0.464161	-838.806	0.904894	-838.797		-4.6635	5.16835	0.504854		4.323	153.466	159.142		1.85785		6.48454	160.897	168.105		58.3813	111.442	125.764		14.3648	N-Me-4-ADPA h abs conformer 7
	4-ADPA QDI conformer 1	0.479237	-225.435	0	-572.795	0.465638	-798.235	0.961234	-798.213		-2.98566	13.3847	10.399		4.323	120.997	125.191		10.27		6.48454	127.209	132.978		58.3813	101.883	119.188		21.9303	4-ADPA QDI conformer 1
	4-ADPA QDI conformer 2	0.479237	-225.435	0	-572.795	0.468442	-798.235	0.780161	-798.219		-3.55811	10.3655	6.80742		4.323	120.997	125.62		7.10742		6.48454	127.209	133.338		58.3813	101.883	118.531		18.8947	4-ADPA QDI conformer 2
	4-ADPA QDI conformer 3	0.479237	-225.435	0	-572.795	0.465638	-798.235	0.892124	-798.215		-2.98566	12.4087	9.42305		4.323	120.997	125.347		9.45005		6.48454	127.209	133.165		58.3813	101.883	119.545		21.035	4-ADPA QDI conformer 3
	4-ADPA QDI conformer 4	0.479237	-225.435	0	-572.795	0.468442	-798.235	0.895639	-798.215		-3.55811	12.9577	9.39955		4.323	120.997	125.367		9.44655		6.48454	127.209	133.184		58.3813	101.883	119.544		21.0309	4-ADPA QDI conformer 4
	4-ADPA QDI conformer 5	0.479237	-225.435	0	-572.795	0.465638	-798.235	0.890565	-798.215		-2.98566	11.9913	9.00568		4.323	120.997	125.328		9.01368		6.48454	127.209	133.137		58.3813	101.883	118.8		20.8116	4-ADPA QDI conformer 5
	4-ADPA QDI conformer 6	--	--	--	--	--	--	--	--		--	--	--		4.323	120.997	127.174		--		6.48454	127.209	--		58.3813	101.883	--		--	4-ADPA QDI conformer 6
	4-ADPA QDI conformer 7	0.479237	-225.435	0	-572.795	0.465638	-798.235	0.886206	-798.215		-2.98566	12.3344	9.34873		4.323	120.997	125.328		9.35673		6.48454	127.209	133.123		58.3813	101.883	119.558		20.9156	4-ADPA QDI conformer 7
	4-ADPA QDI conformer 8	0.479237	-225.435	0	-572.795	0.468442	-798.235	0.886023	-798.215		-3.55811	12.9083	9.35018		4.323	120.997	125.323		9.35318		6.48454	127.209	133.12		58.3813	101.883	119.61		20.898	4-ADPA QDI conformer 8
		Ozone		Substrate		vdW Complex		Transition State			Barrier Heights (kcal)				VZPE (kcal)						qRRHO Enthalpy (kcal/mol)				qRRHO Entropy (cal/mol.K)				Delta G (298.15 K, kcal)
	N–H INSERTION PATHWAYS	<S^2>	Energy (au)	<S^2>	Energy (au)	<S^2>	Energy (au)	<S^2>	Energy (au)		SM -> vdW	vdW -> TS	SM -> TS		Ozone	Substrate	TS		SM -> TS		Ozone	Substrate	TS		Ozone	Substrate	TS		SM -> TS	N–H INSERTION PATHWAYS
	4-ADPA central insertion	0.479237	-225.435	0	-574.056	0.450449	-799.497	0.0704217	-799.47		-4.12051	17.1603	13.0398		4.323	135.604	140.827		13.9398		6.48454	142.345	148.822		58.3813	104.843	116.677		26.9104	4-ADPA central insertion
	4-ADPA terminal insertion	0.479237	-225.435	0	-574.056	0.455673	-799.496	0	-799.465		-3.57625	19.4778	15.9015		4.323	135.604	141.68		17.6545		6.48454	142.345	149.482		58.3813	104.843	117.266		30.2565	4-ADPA terminal insertion
	N-Me-4-ADPA central insertion	0.479237	-225.435	0	-613.363	0.450252	-838.805	0.0732629	-838.778		-4.15279	16.9313	12.7785		4.323	153.466	158.588		13.5775		6.48454	160.897	167.336		58.3813	111.442	123.739		26.473	N-Me-4-ADPA central insertion
	N-Me-4-ADPA central addition	0.479237	-225.435	0	-613.363	0.450252	-838.805	0	-838.756		-4.38686	30.9511	26.5642		4.323	153.466	159.806		28.5812		6.48454	160.897	168.629		58.3813	111.442	122.804		41.8307	N-Me-4-ADPA central addition
	N-M-4-ADPA terminal insertion	0.479237	-225.435	0	-613.363	0.446813	-838.804	0	-838.781		-3.96349	14.5765	10.613		4.323	153.466	159.638		12.462		6.48454	160.897	167.745		58.3813	111.442	124.19		24.5823	N-M-4-ADPA terminal insertion
		Ozone		Substrate		vdW Complex		Transition State			Barrier Heights (kcal)				VZPE (kcal)						qRRHO Enthalpy (kcal/mol)				qRRHO Entropy (cal/mol.K)				Delta G (298.15 K, kcal)
	CRIEGEE PATHWAYS	<S^2>	Energy (au)	<S^2>	Energy (au)	<S^2>	Energy (au)	<S^2>	Energy (au)		SM -> vdW	vdW -> TS	SM -> TS		Ozone	Substrate	TS		SM -> TS		Ozone	Substrate	TS		Ozone	Substrate	TS		SM -> TS	CRIEGEE PATHWAYS
	2M2B conformer 1	0.479237	-225.435	0	-196.554	0.460054	-421.995	0.100591	-421.987		-3.45334	5.21471	1.76137		4.323	85.779	91.819		3.47837		6.48454	90.1686	97.6872		58.3813	79.3564	95.0338		15.5276	2M2B conformer 1
	4-ADPA comformer 1	0.479237	-225.435	0	-574.056	0.463075	-799.498	0	-799.473		-4.6066	15.8784	11.2718		4.323	135.604	141.989		13.3338		6.48454	142.345	150.039		58.3813	104.843	118.223		25.8977	4-ADPA comformer 1
	4-ADPA comformer 2	0.479237	-225.435	0	-574.056	0.470836	-799.498	0	-799.467		-4.84572	19.7953	14.9496		4.323	135.604	142.051		17.0736		6.48454	142.345	150.165		58.3813	104.843	118.037		29.757	4-ADPA comformer 2
	4-ADPA comformer 3	0.479237	-225.435	0	-574.056	0.463075	-799.498	0	-799.47		-4.6066	17.4945	12.8879		4.323	135.604	141.956		14.9169		6.48454	142.345	150.053		58.3813	104.843	118.339		27.4942	4-ADPA comformer 3
	4-ADPA comformer 4	0.479237	-225.435	0	-574.056	0.470836	-799.498	0	-799.468		-4.84572	19.0939	14.2482		4.323	135.604	141.781		16.1022		6.48454	142.345	149.983		58.3813	104.843	119.277		28.5042	4-ADPA comformer 4
	4-ADPA QDI conformer 1	0.479237	-225.435	0	-572.795	0.465638	-798.235	0	-798.221		-2.98566	8.4733	5.48765		4.323	120.997	127.172		7.33965		6.48454	127.209	134.708		58.3813	101.883	115.849		19.7452	4-ADPA QDI conformer 1
	4-ADPA QDI conformer 2	0.479237	-225.435	0	-572.795	0.468442	-798.235	0	-798.22		-3.55811	9.54844	5.99034		4.323	120.997	127.218		7.88834		6.48454	127.209	134.732		58.3813	101.883	115.389		20.4083	4-ADPA QDI conformer 2
	4-ADPA QDI conformer 3	0.479237	-225.435	0	-572.795	0.465638	-798.235	0	-798.221		-2.98566	8.57009	5.58443		4.323	120.997	127.19		7.45443		6.48454	127.209	134.74		58.3813	101.883	115.323		20.0299	4-ADPA QDI conformer 3
	4-ADPA QDI conformer 4	0.479237	-225.435	0	-572.795	0.468442	-798.235	0	-798.221		-3.55811	9.28602	5.72792		4.323	120.997	127.179		7.58692		6.48454	127.209	134.718		58.3813	101.883	115.534		20.0889	4-ADPA QDI conformer 4

## Sheet: Reaction Energies
	OXYGEN SPECIES	Reactant																			Energy Relative to SM (kcal)					qRRHO Quantities			Delta G (298.15 K, kcal)			OXYGEN SPECIES
		Low Spin		High Spin		AP					Electronic Reaction Energy (kcal)					+ VZPE (kcal)					Electronic		+ VZPE			H (kcal/mol)	S (cal/mol.K)		SM -> P	SM -> P
		<S^2>	Energy (au)	<S^2>	Energy (au)	Alpha	Energy (au)		VZPE (kcal)		SC	AP	SC	AP		SC	AP	SC	AP		SC	AP	SC	AP		Ozone	Substrate		SC	AP
	Ozone	0.479237	-225.435	2.00623	-225.391	0.761125	-225.449		4.323		--	--	--	--		--	--	--	--		--	--	--	--		6.48454	58.3813		--	--		Ozone
	Dioxygen	1.00417	-150.321	2.00868	-150.339	0.500083	-150.304		2.455		--	--	--	--		--	--	--	--		--	--	--	--		4.826	-6.451		--	--		Dioxygen
	2M2B SPECIES	Reactant																			Energy Relative to SM (kcal)								Delta G (298.15 K, kcal)			2M2B SPECIES
		Low Spin		High Spin		AP					Electronic Reaction Energy (kcal)					+ VZPE (kcal)					Electronic		+ VZPE			qRRHO Quantities			SM -> P	SM -> P
		<S^2>	Energy (au)	<S^2>	Energy (au)	Alpha	Energy (au)		VZPE (kcal)		SC	AP	SC	AP		SC	AP	SC	AP		SC	AP	SC	AP		H (kcal/mol)	S (cal/mol.K)		SC	AP
	2M2B	0	-196.554	--	--	--	--		85.779		--	--	--	--		--	--	--	--		--	--	--	--		90.1686	79.3564		--	--		2M2B
	2M2B primary ozonide	0	-422.101	--	--	--	--		95.069		-69.8644	-61.2164	--	--		-64.8974	-56.2494	--	--		-69.8644	-61.2164	-64.8974	-56.2494		100.275	87.0291		-51.124	-42.476		2M2B primary ozonide
	2M2B tertiary DeMore	0.999872	-422.008	2.01142	-422.008	0.502902	-422.008		91.474		-11.7754	-3.23219	--	--		-10.4034	-1.86019	--	--		-11.7754	-3.23219	-10.4034	-1.86019		97.3363	98.0253		0.74809	9.29128		2M2B tertiary DeMore
	4ADPA SPECIES	Reactant																			Energy Relative to SM (kcal)								Delta G (298.15 K, kcal)			4ADPA SPECIES
		Low Spin		High Spin		AP					Electronic Reaction Energy (kcal)					+ VZPE (kcal)					Electronic		+ VZPE			qRRHO Quantities			SM -> P	SM -> P
		<S^2>	Energy (au)	<S^2>	Energy (au)	Alpha	Energy (au)		VZPE (kcal)		SC	AP	SC	AP		SC	AP	SC	AP		SC	AP	SC	AP		H (kcal/mol)	S (cal/mol.K)		SC	AP
	4ADPA	0	-574.056	--	--	--	--		135.604		--	--	--	--		--	--	--	--		--	--	--	--		142.345	104.843		--	--		4ADPA
	4ADPA central NH insertion	0	-799.527	--	--	--	--		142.419		-22.8612	-14.2132	--	--		-20.3692	-11.7212	--	--		-22.8612	-14.2132	-20.3692	-11.7212		150.632	119.27		-7.95346	0.694553		4ADPA central NH insertion
	4ADPA terminal NH insertion	0	-799.528	--	--	--	--		142.661		-23.6327	-14.9846	--	--		-20.8987	-12.2506	--	--		-23.6327	-14.9846	-20.8987	-12.2506		150.584	116.944		-8.08025	0.567761		4ADPA terminal NH insertion
	4ADPA primary ozonide 1	0	-799.545	--	--	--	--		143.809		-33.9339	-25.2859	--	--		-30.0519	-21.4039	--	--		-33.9339	-25.2859	-30.0519	-21.4039		151.384	113.309		-16.4979	-7.84991		4ADPA primary ozonide 1
	4ADPA primary ozonide 2	0	-799.543	--	--	--	--		144.14		-32.9849	-24.3369	--	--		-28.7719	-20.1239	--	--		-32.9849	-24.3369	-28.7719	-20.1239		152.02	116.275		-15.7974	-7.14942		4ADPA primary ozonide 2
	4ADPA primary ozonide 3	0	-799.546	--	--	--	--		144.509		-35.033	-26.385	--	--		-30.451	-21.803	--	--		-35.033	-26.385	-30.451	-21.803		152.288	115.419		-17.3214	-8.6734		4ADPA primary ozonide 3
	4ADPA primary ozonide 4	0	-799.545	--	--	--	--		144.287		-34.0027	-25.3546	--	--		-29.6427	-20.9946	--	--		-34.0027	-25.3546	-29.6427	-20.9946		152.165	116.169		-16.638	-7.99003		4ADPA primary ozonide 4
	4ADPA DeMore adduct 1	1.04698	-799.495	2.04745	-799.495	0.48864	-799.495		141.207		-2.66096	5.98705	--	--		-1.38096	7.26705	--	--		-2.66096	5.98705	-1.38096	7.26705		149.456	121.362		10.4467	19.0947		4ADPA DeMore adduct 1
	4ADPA DeMore adduct 2	1.04791	-799.494	2.04975	-799.494	0.488762	-799.494		141.262		-2.31458	6.33343	--	--		-0.979577	7.66843	--	--		-2.31458	6.33343	-0.979577	7.66843		149.66	122.786		10.5725	19.2206		4ADPA DeMore adduct 2
	4ADPA DeMore adduct 3	1.01079	-799.496	2.04411	-799.494	0.50551	-799.498		141.376		-3.43155	5.21646	--	--		-1.98255	6.66546	--	--		-3.43155	5.21646	-1.98255	6.66546		149.749	120.438		10.2448	18.8928		4ADPA DeMore adduct 3
	4ADPA DeMore adduct 4	1.05016	-799.496	2.05162	-799.496	0.488129	-799.496		141.189		-3.30845	5.33956	--	--		-2.04645	6.60156	--	--		-3.30845	5.33956	-2.04645	6.60156		149.46	121.228		9.84246	18.4905		4ADPA DeMore adduct 4
	4ADPA DeMore adduct 5	1.04981	-799.49	2.05047	-799.49	0.488015	-799.49		140.975		0.355162	9.00317	--	--		1.40316	10.0512	--	--		0.355162	9.00317	1.40316	10.0512		149.424	122.61		13.0585	21.7065		4ADPA DeMore adduct 5
	4ADPA DeMore adduct 6	1.04652	-799.49	2.04783	-799.49	0.488964	-799.489		141.319		0.51674	9.16475	--	--		1.90874	10.5568	--	--		0.51674	9.16475	1.90874	10.5568		149.723	123.129		13.3648	22.0129		4ADPA DeMore adduct 6
	4ADPA DeMore adduct 7	1.04903	-799.497	2.04946	-799.497	0.488142	-799.497		141.351		-4.24102	4.40699	--	--		-2.81702	5.83099	--	--		-4.24102	4.40699	-2.81702	5.83099		149.625	121.28		9.06029	17.7083		4ADPA DeMore adduct 7
	4ADPA DeMore adduct 8	1.04765	-799.495	2.04752	-799.494	0.488333	-799.495		141.101		-2.51792	6.1301	--	--		-1.34392	7.3041	--	--		-2.51792	6.1301	-1.34392	7.3041		149.469	122.044		10.3996	19.0476		4ADPA DeMore adduct 8
	4ADPA hydroperoxy imine 1	0	-799.529	--	--	--	--		143.295		-21.6254	-21.5716	--	--		-19.5374	-19.4836	--	--		-24.2864	-15.6384	-20.9184	-12.2704		151.282	117.346		-18.6026	-18.5487		4ADPA hydroperoxy imine 1
	4ADPA hydroperoxy imine 2	0	-799.532	--	--	--	--		143.336		-23.5371	-23.6315	--	--		-21.4631	-21.5575	--	--		-25.8517	-17.2036	-22.4427	-13.7946		151.348	117.846		-20.3768	-20.4712		4ADPA hydroperoxy imine 2
	4ADPA hydroperoxy imine 3	0	-799.526	--	--	--	--		142.963		-18.7988	-17.6859	--	--		-17.2118	-16.0989	--	--		-22.2304	-13.5824	-19.1944	-10.5464		151.1	120.131		-17.3566	-16.2437		4ADPA hydroperoxy imine 3
	4ADPA hydroperoxy imine 4	0	-799.53	--	--	--	--		143.248		-21.6967	-21.7533	--	--		-19.6377	-19.6943	--	--		-25.0052	-16.3572	-21.6842	-13.0362		151.28	116.895		-18.5846	-18.6411		4ADPA hydroperoxy imine 4
	4ADPA hydroperoxy imine 5	0	-799.528	--	--	--	--		142.709		-23.8769	-24.1056	--	--		-22.1429	-22.3716	--	--		-23.5217	-14.8737	-20.7397	-12.0917		150.981	118.968		-21.2344	-21.4631		4ADPA hydroperoxy imine 5
	4ADPA hydroperoxy imine 6	0	-799.528	--	--	--	--		142.738		-24.2312	-24.4781	--	--		-22.8122	-23.0591	--	--		-23.7144	-15.0664	-20.9034	-12.2554		151.027	118.745		-21.6206	-21.8676		4ADPA hydroperoxy imine 6
	4ADPA hydroperoxy imine 7	0	-799.532	--	--	--	--		142.874		-21.8164	-21.9241	--	--		-20.2934	-20.4011	--	--		-26.0575	-17.4094	-23.1105	-14.4624		151.019	118.61		-19.6262	-19.7339		4ADPA hydroperoxy imine 7
	4ADPA hydroperoxy imine 8	0	-799.532	--	--	--	--		142.863		-23.5373	-23.4709	--	--		-21.7753	-21.7089	--	--		-26.0553	-17.4072	-23.1193	-14.4712		151.012	118.474		-20.9306	-20.8641		4ADPA hydroperoxy imine 8
											Relative to HPO Imine		Relative to DeMore			Relative to HPO Imine		Relative to DeMore											Relative to HPO Imine
	4ADPA hydroxyl imine 1	0	-649.242	--	--	--	--		138.473		-21.0271	-10.1139	-42.6525	-31.6855		-15.7031	-4.78989	-37.3285	-26.3615		-45.3134	-25.7523	-44.3124	-24.7513		145.574	108.821		-17.4433	-6.53017		4ADPA hydroxyl imine 1
	4ADPA hydroxyl imine 2	0	-649.242	--	--	--	--		138.471		-19.5543	-8.64114	-43.0914	-32.2726		-14.2323	-3.31914	-37.7694	-26.9506		-45.4059	-25.8448	-44.4069	-24.8458		145.576	108.813		-15.8832	-4.96999		4ADPA hydroxyl imine 2
	4ADPA hydroxyl imine 3	0	-649.242	--	--	--	--		138.421		-23.4651	-12.5519	-42.2639	-30.2378		-18.1931	-7.27991	-36.9919	-24.9658		-45.6955	-26.1343	-44.7465	-25.1853		145.523	108.424		-18.8027	-7.88953		4ADPA hydroxyl imine 3
	4ADPA hydroxyl imine 4	0	-649.243	--	--	--	--				-21.1667	-10.2535	-42.8634	-32.0068		-154.316	-143.402	-176.012	-165.156		-46.1719	-26.6107	-183.644	-164.083		145.545	108.283		-17.5841	-6.67093		4ADPA hydroxyl imine 4
	4ADPA hydroxyl imine 5	0	-649.241	--	--	--	--		138.232		-21.4143	-10.5012	-45.2912	-34.6068		-16.3313	-5.41819	-40.2082	-29.5238		-44.9361	-25.3749	-44.1761	-24.6149		145.481	109.32		-17.2878	-6.37464		4ADPA hydroxyl imine 5
	4ADPA hydroxyl imine 6	0	-649.241	--	--	--	--		138.213		-21.0301	-10.1169	-45.2613	-34.5951		-15.9661	-5.05295	-40.1973	-29.5311		-44.7445	-25.1834	-44.0035	-24.4424		145.614	109.76		-17.0145	-6.10138		4ADPA hydroxyl imine 6
	4ADPA hydroxyl imine 7	0	-649.245	--	--	--	--		138.237		-21.5673	-10.6542	-43.3838	-32.5783		-16.4793	-5.56618	-38.2958	-27.4903		-47.6248	-28.0636	-46.8598	-27.2986		145.425	109.33		-17.6461	-6.73296		4ADPA hydroxyl imine 7
	4ADPA hydroxyl imine 8	0	-649.245	--	--	--	--				-21.5693	-10.6561	-45.1066	-34.127		-154.718	-143.805	-178.256	-167.276		-47.6246	-28.0634	-185.097	-165.535		145.424	109.352		-17.6883	-6.77509		4ADPA hydroxyl imine 8
	4ADPA-OH 1	0	-649.29	--	--	--	--		138.378		-30.119	--	--	--		-30.212	--	--	--		-75.5249	-55.9638	-74.6189	-55.0578		145.832	109.809		-30.1597	--		4ADPA-OH 1
	4ADPA-OH 2	0	-649.289	--	--	--	--		138.333		-28.9238	--	--	--		-29.0118	--	--	--		-75.0957	-55.5345	-74.2347	-54.6735		145.828	110.303		-28.0586	--		4ADPA-OH 2
	4ADPA-OH 3	0	-649.297	--	--	--	--		138.872		-35.0853	--	--	--		-34.4263	--	--	--		-80.0214	-60.4602	-78.6214	-59.0602		145.689	109.604		-34.9624	--		4ADPA-OH 3
	4ADPA-OH 4	0	-649.29	--	--	--	--		138.324		-28.1545	--	--	--		-28.0675	--	--	--		-75.7791	-56.2179	-74.9271	-55.3659		145.906	109.767		-27.8033	--		4ADPA-OH 4
	4ADPA-OH DeMore adduct 1	1.05174	-874.729	2.05331	-874.729	0.487781	-874.729		144.047		-2.79425	5.98006	--	--		-1.44825	7.32606	--	--		-78.3192	-49.9837	-76.0672	-47.7317		153.128	127.722		10.0822	18.8565		4ADPA-OH DeMore adduct 1
	4ADPA-OH DeMore adduct 2	1.05152	-874.726	2.05448	-874.727	0.48818	-874.726		143.75		-1.13485	7.67551	--	--		-0.0858468	8.72451	--	--		-76.6598	-48.2883	-74.7048	-46.3333		152.985	129.005		11.2165	20.0269		4ADPA-OH DeMore adduct 2
	4ADPA-OH DeMore adduct 3	1.04718	-874.726	2.05409	-874.726	0.490197	-874.726		143.765		-1.27586	7.30313	--	--		-0.166863	8.41213	--	--		-76.3715	-48.2314	-74.4015	-46.2614		152.998	127.445		11.7056	20.2846		4ADPA-OH DeMore adduct 3
	4ADPA-OH DeMore adduct 4	1.03322	-874.724	2.05106	-874.723	0.49625	-874.724		144.041		0.236991	8.32744	--	--		1.62199	9.71244	--	--		-74.8587	-47.2071	-72.6127	-44.9611		153.144	126.823		13.5497	21.6402		4ADPA-OH DeMore adduct 4
	4ADPA-OH DeMore adduct 5	0.984754	-874.735	2.04645	-874.732	0.518799	-874.738		144.556		-1.96977	5.03557	--	--		-0.608772	6.39657	--	--		-81.9912	-55.4246	-79.2302	-52.6636		153.399	124.245		12.2966	19.3019		4ADPA-OH DeMore adduct 5
	4ADPA-OH DeMore adduct 6	1.02907	-874.735	2.04814	-874.733	0.497558	-874.736		144.399		-1.73615	6.18254	--	--		-0.532147	7.38654	--	--		-81.7575	-54.2777	-79.1535	-51.6737		153.163	124.677		12.1661	20.0848		4ADPA-OH DeMore adduct 6
	4ADPA-OH DeMore adduct 7	0.998201	-874.73	2.04579	-874.727	0.512071	-874.732		144.173		-2.86398	4.38822	--	--		-1.33798	5.91422	--	--		-78.6431	-51.8297	-76.2651	-49.4517		153.291	126.006		10.6014	17.8536		4ADPA-OH DeMore adduct 7
	4ADPA-OH DeMore adduct 8	1.03559	-874.728	2.05102	-874.728	0.495088	-874.729		143.967		-2.04893	6.06669	--	--		-0.728929	7.38669	--	--		-77.828	-50.1512	-75.656	-47.9792		153.089	127.226		10.8504	18.966		4ADPA-OH DeMore adduct 8
	MEPPD SPECIES	Reactant																			Energy Relative to SM (kcal)								Delta G (298.15 K, kcal)			MEPPD SPECIES
		Low Spin		High Spin		AP					Electronic Reaction Energy (kcal)					+ VZPE (kcal)					Electronic		+ VZPE			qRRHO Quantities			SM -> P	SM -> P
		<S^2>	Energy (au)	<S^2>	Energy (au)	Alpha	Energy (au)		VZPE (kcal)		SC	AP	SC	AP		SC	AP	SC	AP		SC	AP	SC	AP		H (kcal/mol)	S (cal/mol.K)		SC	AP
	MePPD	0	-613.363	--	--	--	--		153.466		--	--	--	--		--	--	--	--		--	--	--	--		160.897	111.442		--	--		MePPD
	MePPD central NH insertion	0	-838.836	--	--	--	--		160.126		-23.9938	-15.3458	--	--		-21.6568	-13.0088	--	--		-23.9938	-15.3458	-21.6568	-13.0088		169.064	126.149		-9.29004	-0.642027		MePPD central NH insertion
	MePPD terminal NH insertion	0	-838.838	--	--	--	--		160.289		-25.1591	-16.5111	--	--		-22.6591	-14.0111	--	--		-25.1591	-16.5111	-22.6591	-14.0111		169.174	125.985		-10.2963	-1.64828		MePPD terminal NH insertion
	MePPD DeMore adduct 1	1.04462	-838.805	2.04525	-838.805	0.489248	-838.805		159.057		-4.07048	4.52541	--	--		-2.80248	5.79341	--	--		-4.07048	4.52541	-2.80248	5.79341		168.054	128.164		9.02345	17.6193		MePPD DeMore adduct 1
	MePPD DeMore adduct 2	1.04549	-838.804	2.04732	-838.804	0.489339	-838.804		159.137		-3.70309	5.02145	--	--		-2.35509	6.36945	--	--		-3.70309	5.02145	-2.35509	6.36945		168.261	129.492		9.20199	17.9265		MePPD DeMore adduct 2
	MePPD DeMore adduct 3	1.00359	-838.806	2.04185	-838.804	0.508492	-838.808		159.268		-5.1072	2.3318	--	--		-3.6282	3.8108	--	--		-5.1072	2.3318	-3.6282	3.8108		168.414	127.316		8.59889	16.0379		MePPD DeMore adduct 3
	MePPD DeMore adduct 4	1.01201	-838.806	2.04528	-838.804	0.505197	-838.808		159.242		-5.06045	2.40106	--	--		-3.60745	3.85406	--	--		-5.06045	2.40106	-3.60745	3.85406		168.245	126.734		8.65012	16.1116		MePPD DeMore adduct 4
	MePPD DeMore adduct 5	1.0534	-838.796	2.05395	-838.796	0.487132	-838.795		158.718		1.67264	10.5459	--	--		2.60164	11.4749	--	--		1.67264	10.5459	2.60164	11.4749		167.794	129.593		14.0802	22.9535		MePPD DeMore adduct 5
	MePPD DeMore adduct 6	1.04962	-838.795	2.05091	-838.796	0.488218	-838.795		159.081		1.80842	10.7038	--	--		3.10042	11.9958	--	--		1.80842	10.7038	3.10042	11.9958		168.118	129.969		14.4282	23.3236		MePPD DeMore adduct 6
	MePPD DeMore adduct 7	1.05213	-838.803	2.05244	-838.803	0.487374	-838.803		159.104		-2.9753	5.79298	--	--		-1.6603	7.10798	--	--		-2.9753	5.79298	-1.6603	7.10798		168.017	128.325		10.0336	18.8019		MePPD DeMore adduct 7
	MePPD DeMore adduct 8	1.04938	-838.8	2.05006	-838.8	0.488123	-838.8		158.869		-1.29056	7.23399	--	--		-0.21056	8.31399	--	--		-1.29056	7.23399	-0.21056	8.31399		167.877	128.923		11.3998	19.9243		MePPD DeMore adduct 8
	4ADPA QDI SPECIES	Reactant																			Energy Relative to SM (kcal)								Delta G (298.15 K, kcal)			4ADPA QDI SPECIES
		Low Spin		High Spin		AP					Electronic Reaction Energy (kcal)					+ VZPE (kcal)					Electronic		+ VZPE			qRRHO Quantities			SM -> P	SM -> P
		<S^2>	Energy (au)	<S^2>	Energy (au)	Alpha	Energy (au)		VZPE (kcal)		SC	AP	SC	AP		SC	AP	SC	AP		SC	AP	SC	AP		H (kcal/mol)	S (cal/mol.K)		SC	AP
	4ADPA QDI	0	-572.795	--	--	--	--		120.997		--	--	--	--		--	--	--	--		--	--	--	--		127.209	101.883		--	--		4ADPA QDI
	4ADPA QDI primary ozonide 1	0	-798.315	--	--	--	--		129.732		-53.6239	-44.9759	--	--		-49.2119	-40.5639	--	--		-53.6239	-44.9759	-49.2119	-40.5639		136.95	112.137		-36.0178	-27.3698		4ADPA QDI primary ozonide 1
	4ADPA QDI primary ozonide 2	0	-798.317	--	--	--	--		129.73		-54.4928	-45.8448	--	--		-50.0828	-41.4348	--	--		-54.4928	-45.8448	-50.0828	-41.4348		136.972	111.858		-36.7815	-28.1335		4ADPA QDI primary ozonide 2
	4ADPA QDI primary ozonide 3	0	-798.315	--	--	--	--		129.648		-53.4891	-44.8411	--	--		-49.1611	-40.5131	--	--		-53.4891	-44.8411	-49.1611	-40.5131		136.888	112.502		-36.0539	-27.4059		4ADPA QDI primary ozonide 3
	4ADPA QDI primary ozonide 4	0	-798.315	--	--	--	--		129.647		-53.4867	-44.8387	--	--		-49.1597	-40.5117	--	--		-53.4867	-44.8387	-49.1597	-40.5117		136.888	112.493		-36.0493	-27.4012		4ADPA QDI primary ozonide 4
	4ADPA QDI DeMore adduct 1	1.06631	-798.248	2.06967	-798.248	0.484791	-798.248		126.174		-11.6974	-3.04544	--	--		-10.8434	-2.19144	--	--		-11.6974	-3.04544	-10.8434	-2.19144		133.997	118.751		0.983602	9.6356		4ADPA QDI DeMore adduct 1
	4ADPA QDI DeMore adduct 2	1.07435	-798.244	2.07962	-798.245	0.483392	-798.244		126.262		-9.20695	-0.183199	--	--		-8.26495	0.758801	--	--		-9.20695	-0.183199	-8.26495	0.758801		134.109	119.525		3.35473	12.3785		4ADPA QDI DeMore adduct 2
	4ADPA QDI DeMore adduct 3	1.07012	-798.242	2.07216	-798.242	0.483574	-798.242		126.145		-7.61828	0.934144	--	--		-6.79328	1.75914	--	--		-7.61828	0.934144	-6.79328	1.75914		133.998	120.915		4.41833	12.9708		4ADPA QDI DeMore adduct 3
	4ADPA QDI DeMore adduct 4	1.06997	-798.242	2.07397	-798.242	0.484096	-798.242		126.254		-7.58193	1.02933	--	--		-6.64793	1.96333	--	--		-7.58193	1.02933	-6.64793	1.96333		134.1	119.702		4.91803	13.5293		4ADPA QDI DeMore adduct 4
	4ADPA QDI DeMore adduct 5	1.02561	-798.243	2.05719	-798.24	0.501452	-798.245		126.159		-8.03711	-0.733092	--	--		-7.19811	0.105908	--	--		-8.03711	-0.733092	-7.19811	0.105908		133.907	118.24		4.70601	12.01		4ADPA QDI DeMore adduct 5
	4ADPA QDI DeMore adduct 6	1.04085	-798.242	2.0563	-798.24	0.493824	-798.243		126.195		-7.42961	0.345629	--	--		-6.55461	1.22063	--	--		-7.42961	0.345629	-6.55461	1.22063		134.005	119.369		5.07481	12.85		4ADPA QDI DeMore adduct 6
	4ADPA QDI DeMore adduct 7	1.05581	-798.241	2.05595	-798.241	0.486463	-798.241		126.099		-6.93779	1.78859	--	--		-6.15879	2.56759	--	--		-6.93779	1.78859	-6.15879	2.56759		133.942	120.596		5.13802	13.8644		4ADPA QDI DeMore adduct 7
	4ADPA QDI DeMore adduct 8	1.05594	-798.241	2.05598	-798.241	0.486405	-798.241		126.097		-6.93658	1.79632	--	--		-6.15958	2.57332	--	--		-6.93658	1.79632	-6.15958	2.57332		133.943	120.615		5.13397	13.8669		4ADPA QDI DeMore adduct 8
