# Supplementary material for: Computational Studies of Rubber Ozonation Explain the Effectiveness of 6PPD as an Antidegradant and the Mechanism of Its Quinone Formation
Source: Environ Sci Technol. 2023 Mar 24;57(13):5216–30. doi: 10.1021/acs.est.2c08717 (PMC10079164; doi:10.1021/acs.est.2c08717)
Supplement: Supplementary file 3 — es2c08717_si_003.zip [file es2c08717_si_003.zip]

Archive with 250 entries (246 files):
- stationary_point_geoms/
- stationary_point_geoms/.DS_Store
- __MACOSX/stationary_point_geoms/._.DS_Store
- stationary_point_geoms/transition_structures/
- __MACOSX/stationary_point_geoms/._transition_structures
- stationary_point_geoms/reactants_products/
- __MACOSX/stationary_point_geoms/._reactants_products
- stationary_point_geoms/rpath_structures/
- stationary_point_geoms/transition_structures/meppd_demore_1_ts.xyz
- __MACOSX/stationary_point_geoms/transition_structures/._meppd_demore_1_ts.xyz
- stationary_point_geoms/transition_structures/2m2b_tertiary_demore_1_ts.xyz
- stationary_point_geoms/transition_structures/2m2b_ozone_to_po_ts.xyz
- stationary_point_geoms/transition_structures/4adpa_demore_7_ts.xyz
- stationary_point_geoms/transition_structures/4adpa_demore_w_h-abs_7_ts.xyz
- stationary_point_geoms/transition_structures/4adpa-qdi_demore_2_ts.xyz
- stationary_point_geoms/transition_structures/meppd_demore_w_h-abs_3_ts.xyz
- __MACOSX/stationary_point_geoms/transition_structures/._meppd_demore_w_h-abs_3_ts.xyz
- stationary_point_geoms/transition_structures/2m2b_secondary_demore_2_ts.xyz
- stationary_point_geoms/transition_structures/4adpa_po_2_ts.xyz
- stationary_point_geoms/transition_structures/4adpa_terminal_nh_insertion_ts.xyz
- stationary_point_geoms/transition_structures/4adpa_demore_5_ts.xyz
- stationary_point_geoms/transition_structures/4adpa_demore_w_h-abs_1_ts.xyz
- stationary_point_geoms/transition_structures/4adpa-qdi_demore_4_ts.xyz
- stationary_point_geoms/transition_structures/4adpa-qdi_demore_8_ts.xyz
- stationary_point_geoms/transition_structures/4adpa-oh_demore_w_h-abs_5_ts.xyz
- stationary_point_geoms/transition_structures/meppd_demore_w_h-abs_7_ts.xyz
- __MACOSX/stationary_point_geoms/transition_structures/._meppd_demore_w_h-abs_7_ts.xyz
- stationary_point_geoms/transition_structures/4adpa_central_nh_insertion_ts.xyz
- stationary_point_geoms/transition_structures/4adpa-qdi_po_1_ts.xyz
- stationary_point_geoms/transition_structures/2m2b_tertiary_demore_to_po_ts.xyz
- stationary_point_geoms/transition_structures/4adpa_demore_1_ts.xyz
- stationary_point_geoms/transition_structures/4adpa-oh_demore_3_ts.xyz
- stationary_point_geoms/transition_structures/meppd_demore_7_ts.xyz
- __MACOSX/stationary_point_geoms/transition_structures/._meppd_demore_7_ts.xyz
- stationary_point_geoms/transition_structures/4adpa-oh_demore_1_ts.xyz
- stationary_point_geoms/transition_structures/4adpa_demore_3_ts.xyz
- stationary_point_geoms/transition_structures/4adpa-qdi_po_3_ts.xyz
- stationary_point_geoms/transition_structures/meppd_demore_5_ts.xyz
- __MACOSX/stationary_point_geoms/transition_structures/._meppd_demore_5_ts.xyz
- stationary_point_geoms/transition_structures/meppd_terminal_nh_insertion_ts.xyz
- stationary_point_geoms/transition_structures/4adpa_po_4_ts.xyz
- stationary_point_geoms/transition_structures/4adpa-oh_demore_w_h-abs_7_ts.xyz
- stationary_point_geoms/transition_structures/4adpa_demore_w_h-abs_3_ts.xyz
- stationary_point_geoms/transition_structures/4adpa-qdi_demore_3_ts.xyz
- stationary_point_geoms/transition_structures/4adpa-oh_demore_w_h-abs_2_ts.xyz
- stationary_point_geoms/transition_structures/meppd_central_n_addition_ts.xyz
- stationary_point_geoms/transition_structures/2m2b_secondary_demore_1_ts.xyz
- stationary_point_geoms/transition_structures/4adpa-oh_demore_8_ts.xyz
- stationary_point_geoms/transition_structures/4adpa_demore_6_ts.xyz
- stationary_point_geoms/transition_structures/4adpa-oh_demore_4_ts.xyz
- stationary_point_geoms/transition_structures/4adpa_po_1_ts.xyz
- stationary_point_geoms/transition_structures/4adpa-oh_demore_6_ts.xyz
- stationary_point_geoms/transition_structures/4adpa_demore_4_ts.xyz
- stationary_point_geoms/transition_structures/2m2b_tertiary_demore_2_ts.xyz
- stationary_point_geoms/transition_structures/4adpa_demore_8_ts.xyz
- stationary_point_geoms/transition_structures/4adpa-qdi_po_4_ts.xyz
- stationary_point_geoms/transition_structures/4adpa_po_3_ts.xyz
- stationary_point_geoms/transition_structures/meppd_demore_2_ts.xyz
- __MACOSX/stationary_point_geoms/transition_structures/._meppd_demore_2_ts.xyz
- stationary_point_geoms/transition_structures/4adpa-qdi_demore_1_ts.xyz
- stationary_point_geoms/transition_structures/meppd_demore_6_ts.xyz
- __MACOSX/stationary_point_geoms/transition_structures/._meppd_demore_6_ts.xyz
- stationary_point_geoms/transition_structures/4adpa-oh_demore_2_ts.xyz
- stationary_point_geoms/transition_structures/4adpa-qdi_demore_5_ts.xyz
- stationary_point_geoms/transition_structures/4adpa-qdi_demore_7_ts.xyz
- stationary_point_geoms/transition_structures/meppd_demore_4_ts.xyz
- __MACOSX/stationary_point_geoms/transition_structures/._meppd_demore_4_ts.xyz
- stationary_point_geoms/transition_structures/meppd_demore_8_ts.xyz
- __MACOSX/stationary_point_geoms/transition_structures/._meppd_demore_8_ts.xyz
- stationary_point_geoms/transition_structures/meppd_central_nh_insertion_ts.xyz
- stationary_point_geoms/transition_structures/4adpa_demore_2_ts.xyz
- stationary_point_geoms/transition_structures/4adpa-qdi_po_2_ts.xyz
- stationary_point_geoms/reactants_products/meppd_demore_adduct_7.xyz
- stationary_point_geoms/reactants_products/4adpa-oh_4.xyz
- stationary_point_geoms/reactants_products/4adpa_po_3.xyz
- stationary_point_geoms/reactants_products/4adpa-oh_demore_adduct_4.xyz
- stationary_point_geoms/reactants_products/4adpa-oh_demore_adduct_5.xyz
- stationary_point_geoms/reactants_products/4adpa_po_2.xyz
- stationary_point_geoms/reactants_products/meppd_demore_adduct_6.xyz
- stationary_point_geoms/reactants_products/meppd_demore_adduct_4.xyz
- stationary_point_geoms/reactants_products/4adpa-oh_demore_adduct_7.xyz
- stationary_point_geoms/reactants_products/4adpa-oh_demore_adduct_6.xyz
- stationary_point_geoms/reactants_products/4adpa_po_1.xyz
- stationary_point_geoms/reactants_products/meppd_demore_adduct_5.xyz
- stationary_point_geoms/reactants_products/meppd_demore_adduct_1.xyz
- stationary_point_geoms/reactants_products/4adpa-oh_2.xyz
- stationary_point_geoms/reactants_products/4adpa-oh_demore_adduct_2.xyz
- stationary_point_geoms/reactants_products/4adpa-oh_demore_adduct_3.xyz
- stationary_point_geoms/reactants_products/4adpa-oh_3.xyz
- stationary_point_geoms/reactants_products/4adpa_po_4.xyz
- stationary_point_geoms/reactants_products/meppd_terminal_nh_insertion.xyz
- stationary_point_geoms/reactants_products/meppd_demore_adduct_2.xyz
- stationary_point_geoms/reactants_products/dioxygen.xyz
- stationary_point_geoms/reactants_products/4adpa-oh_1.xyz
- stationary_point_geoms/reactants_products/4adpa-oh_demore_adduct_1.xyz
- stationary_point_geoms/reactants_products/meppd_demore_adduct_3.xyz
- stationary_point_geoms/reactants_products/4adpa-hydroxyl-imine_2.xyz
- stationary_point_geoms/reactants_products/4adpa_demore_adduct_4.xyz
- stationary_point_geoms/reactants_products/4adpa_demore_adduct_5.xyz
- stationary_point_geoms/reactants_products/4adpa-hydroperoxy-imine_8.xyz
- stationary_point_geoms/reactants_products/4adpa-hydroxyl-imine_3.xyz
- stationary_point_geoms/reactants_products/4adpa-qdi_po_4.xyz
- stationary_point_geoms/reactants_products/4adpa-qdi_demore_adduct_1.xyz
- stationary_point_geoms/reactants_products/4adpa-qdi_demore_adduct_3.xyz
- stationary_point_geoms/reactants_products/4adpa-hydroxyl-imine_1.xyz
- stationary_point_geoms/reactants_products/4adpa_demore_adduct_7.xyz
- stationary_point_geoms/reactants_products/4adpa_demore_adduct_6.xyz
- stationary_point_geoms/reactants_products/4adpa_terminal_nh_insertion.xyz
- stationary_point_geoms/reactants_products/4adpa-qdi_demore_adduct_2.xyz
- stationary_point_geoms/reactants_products/4adpa-qdi_demore_adduct_6.xyz
- stationary_point_geoms/reactants_products/4adpa-hydroxyl-imine_4.xyz
- stationary_point_geoms/reactants_products/4adpa-qdi_po_3.xyz
- stationary_point_geoms/reactants_products/4adpa_demore_adduct_2.xyz
- stationary_point_geoms/reactants_products/meppd.xyz
- stationary_point_geoms/reactants_products/4adpa_demore_adduct_3.xyz
- stationary_point_geoms/reactants_products/4adpa-qdi_po_2.xyz
- stationary_point_geoms/reactants_products/4adpa-hydroxyl-imine_5.xyz
- stationary_point_geoms/reactants_products/4adpa-qdi_demore_adduct_7.xyz
- stationary_point_geoms/reactants_products/4adpa-qdi_demore_adduct_5.xyz
- stationary_point_geoms/reactants_products/4adpa-hydroxyl-imine_7.xyz
- stationary_point_geoms/reactants_products/4adpa_demore_adduct_1.xyz
- stationary_point_geoms/reactants_products/4adpa-hydroxyl-imine_6.xyz
- stationary_point_geoms/reactants_products/4adpa-qdi_po_1.xyz
- stationary_point_geoms/reactants_products/4adpa-qdi_demore_adduct_4.xyz
- stationary_point_geoms/reactants_products/ozone.xyz
- stationary_point_geoms/reactants_products/4adpa-hydroperoxy-imine_1.xyz
- stationary_point_geoms/reactants_products/4adpa-qdi_demore_adduct_8.xyz
- stationary_point_geoms/reactants_products/4adpa-hydroxyl-imine_8.xyz
- stationary_point_geoms/reactants_products/2m2b.xyz
- stationary_point_geoms/reactants_products/4adpa-hydroperoxy-imine_3.xyz
- stationary_point_geoms/reactants_products/4adpa-hydroperoxy-imine_2.xyz
- stationary_point_geoms/reactants_products/4adpa.xyz
- stationary_point_geoms/reactants_products/4adpa-hydroperoxy-imine_6.xyz
- stationary_point_geoms/reactants_products/4adpa-hydroperoxy-imine_7.xyz
- stationary_point_geoms/reactants_products/4adpa_central_nh_insertion.xyz
- stationary_point_geoms/reactants_products/4adpa-hydroperoxy-imine_5.xyz
- stationary_point_geoms/reactants_products/4adpa_demore_adduct_8.xyz
- stationary_point_geoms/reactants_products/4adpa-hydroperoxy-imine_4.xyz
- stationary_point_geoms/reactants_products/meppd_central_nh_insertion.xyz
- stationary_point_geoms/reactants_products/2m2b_secondary_demore_adduct.xyz
- stationary_point_geoms/reactants_products/meppd_demore_adduct_8.xyz
- stationary_point_geoms/reactants_products/4adpa-qdi.xyz
- stationary_point_geoms/reactants_products/4adpa-oh_demore_adduct_8.xyz
- stationary_point_geoms/reactants_products/2m2b_po.xyz
- stationary_point_geoms/rpath_structures/meppd_central_nh_insertion_ts_rpath_a.xyz
- stationary_point_geoms/rpath_structures/meppd_central_nh_insertion_ts_rpath_b.xyz
- stationary_point_geoms/rpath_structures/meppd_demore_w_h-abs_7_ts_rpath_b.xyz
- stationary_point_geoms/rpath_structures/meppd_demore_w_h-abs_7_ts_rpath_a.xyz
- stationary_point_geoms/rpath_structures/meppd_terminal_nh_insertion_ts_rpath_a.xyz
- stationary_point_geoms/rpath_structures/meppd_terminal_nh_insertion_ts_rpath_b.xyz
- stationary_point_geoms/rpath_structures/4adpa_demore_6_ts_rpath_b.xyz
- stationary_point_geoms/rpath_structures/4adpa_demore_1_ts_rpath_a.xyz
- stationary_point_geoms/rpath_structures/4adpa-qdi_demore_4_ts_rpath_b.xyz
- stationary_point_geoms/rpath_structures/4adpa-qdi_demore_3_ts_rpath_a.xyz
- stationary_point_geoms/rpath_structures/2m2b_ozone_to_tertiary_demore_a.xyz
- stationary_point_geoms/rpath_structures/4adpa_demore_w_h-abs_1_ts_rpath_b.xyz
- stationary_point_geoms/rpath_structures/4adpa-qdi_po_1_ts_rpath_b.xyz
- stationary_point_geoms/rpath_structures/4adpa-oh_demore_3_ts_rpath_b.xyz
- stationary_point_geoms/rpath_structures/meppd_demore_5_ts_rpath_a.xyz
- stationary_point_geoms/rpath_structures/meppd_demore_2_ts_rpath_b.xyz
- stationary_point_geoms/rpath_structures/4adpa-oh_demore_4_ts_rpath_a.xyz
- stationary_point_geoms/rpath_structures/4adpa_demore_6_ts_rpath_a.xyz
- stationary_point_geoms/rpath_structures/4adpa_demore_1_ts_rpath_b.xyz
- stationary_point_geoms/rpath_structures/4adpa-qdi_demore_4_ts_rpath_a.xyz
- stationary_point_geoms/rpath_structures/4adpa-qdi_demore_3_ts_rpath_b.xyz
- stationary_point_geoms/rpath_structures/2m2b_ozone_to_tertiary_demore_b.xyz
- stationary_point_geoms/rpath_structures/4adpa_demore_w_h-abs_1_ts_rpath_a.xyz
- stationary_point_geoms/rpath_structures/4adpa-qdi_po_1_ts_rpath_a.xyz
- stationary_point_geoms/rpath_structures/4adpa-oh_demore_3_ts_rpath_a.xyz
- stationary_point_geoms/rpath_structures/meppd_demore_5_ts_rpath_b.xyz
- stationary_point_geoms/rpath_structures/meppd_demore_2_ts_rpath_a.xyz
- stationary_point_geoms/rpath_structures/4adpa-oh_demore_4_ts_rpath_b.xyz
- stationary_point_geoms/rpath_structures/4adpa_po_1_ts_rpath_a.xyz
- stationary_point_geoms/rpath_structures/4adpa_demore_w_h-abs_7_ts_rpath_b.xyz
- stationary_point_geoms/rpath_structures/meppd_demore_3_ts_rpath_a.xyz
- stationary_point_geoms/rpath_structures/4adpa_demore_8_ts_rpath_b.xyz
- stationary_point_geoms/rpath_structures/meppd_demore_4_ts_rpath_b.xyz
- stationary_point_geoms/rpath_structures/2m2b_secondary_demore_1_rpath_b.xyz
- stationary_point_geoms/rpath_structures/4adpa-oh_demore_2_ts_rpath_a.xyz
- stationary_point_geoms/rpath_structures/4adpa-oh_demore_w_h-abs_2_ts_rpath_a.xyz
- stationary_point_geoms/rpath_structures/4adpa_demore_7_ts_rpath_a.xyz
- stationary_point_geoms/rpath_structures/4adpa-oh_demore_w_h-abs_5_ts_rpath_b.xyz
- stationary_point_geoms/rpath_structures/meppd_central_n_addition_ts_rpath_a.xyz
- stationary_point_geoms/rpath_structures/4adpa-qdi_demore_2_ts_rpath_b.xyz
- stationary_point_geoms/rpath_structures/2m2b_tertiary_demore_to_po_rpath_a.xyz
- stationary_point_geoms/rpath_structures/4adpa-qdi_demore_5_ts_rpath_a.xyz
- stationary_point_geoms/rpath_structures/4adpa_po_1_ts_rpath_b.xyz
- stationary_point_geoms/rpath_structures/4adpa_demore_w_h-abs_7_ts_rpath_a.xyz
- stationary_point_geoms/rpath_structures/meppd_demore_3_ts_rpath_b.xyz
- stationary_point_geoms/rpath_structures/4adpa_demore_8_ts_rpath_a.xyz
- stationary_point_geoms/rpath_structures/meppd_demore_4_ts_rpath_a.xyz
- stationary_point_geoms/rpath_structures/2m2b_secondary_demore_1_rpath_a.xyz
- stationary_point_geoms/rpath_structures/4adpa-oh_demore_2_ts_rpath_b.xyz
- stationary_point_geoms/rpath_structures/4adpa-oh_demore_w_h-abs_2_ts_rpath_b.xyz
- stationary_point_geoms/rpath_structures/4adpa_demore_7_ts_rpath_b.xyz
- stationary_point_geoms/rpath_structures/4adpa-oh_demore_w_h-abs_5_ts_rpath_a.xyz
- stationary_point_geoms/rpath_structures/meppd_central_n_addition_ts_rpath_b.xyz
- stationary_point_geoms/rpath_structures/4adpa-qdi_demore_2_ts_rpath_a.xyz
- stationary_point_geoms/rpath_structures/2m2b_tertiary_demore_to_po_rpath_b.xyz
- stationary_point_geoms/rpath_structures/4adpa-qdi_demore_5_ts_rpath_b.xyz
- stationary_point_geoms/rpath_structures/meppd_demore_6_ts_rpath_a.xyz
- stationary_point_geoms/rpath_structures/meppd_demore_1_ts_rpath_b.xyz
- stationary_point_geoms/rpath_structures/2m2b_vdw_to_prim_ozonide_wb97xv_tzvpp_a.xyz
- stationary_point_geoms/rpath_structures/4adpa_po_3_ts_rpath_b.xyz
- stationary_point_geoms/rpath_structures/4adpa-qdi_demore_8_ts_rpath_a.xyz
- stationary_point_geoms/rpath_structures/4adpa_po_4_ts_rpath_a.xyz
- stationary_point_geoms/rpath_structures/4adpa-qdi_po_2_ts_rpath_b.xyz
- stationary_point_geoms/rpath_structures/4adpa-qdi_demore_7_ts_rpath_b.xyz
- stationary_point_geoms/rpath_structures/2m2b_secondary_demore_2_rpath_a.xyz
- stationary_point_geoms/rpath_structures/4adpa-oh_demore_w_h-abs_7_ts_rpath_a.xyz
- stationary_point_geoms/rpath_structures/4adpa_demore_5_ts_rpath_b.xyz
- stationary_point_geoms/rpath_structures/4adpa_terminal_nh_insertion_ts_rpath_b.xyz
- stationary_point_geoms/rpath_structures/4adpa_demore_2_ts_rpath_a.xyz
- stationary_point_geoms/rpath_structures/4adpa-oh_demore_8_ts_rpath_b.xyz
- stationary_point_geoms/rpath_structures/meppd_demore_6_ts_rpath_b.xyz
- stationary_point_geoms/rpath_structures/meppd_demore_1_ts_rpath_a.xyz
- stationary_point_geoms/rpath_structures/2m2b_vdw_to_prim_ozonide_wb97xv_tzvpp_b.xyz
- stationary_point_geoms/rpath_structures/4adpa_po_3_ts_rpath_a.xyz
- stationary_point_geoms/rpath_structures/4adpa-qdi_demore_8_ts_rpath_b.xyz
- stationary_point_geoms/rpath_structures/4adpa_po_4_ts_rpath_b.xyz
- stationary_point_geoms/rpath_structures/4adpa-qdi_po_2_ts_rpath_a.xyz
- stationary_point_geoms/rpath_structures/4adpa-qdi_demore_7_ts_rpath_a.xyz
- stationary_point_geoms/rpath_structures/2m2b_secondary_demore_2_rpath_b.xyz
- stationary_point_geoms/rpath_structures/4adpa-oh_demore_w_h-abs_7_ts_rpath_b.xyz
- stationary_point_geoms/rpath_structures/4adpa_demore_5_ts_rpath_a.xyz
- stationary_point_geoms/rpath_structures/4adpa_terminal_nh_insertion_ts_rpath_a.xyz
- stationary_point_geoms/rpath_structures/4adpa_demore_2_ts_rpath_b.xyz
- stationary_point_geoms/rpath_structures/4adpa-oh_demore_8_ts_rpath_a.xyz
- stationary_point_geoms/rpath_structures/4adpa-qdi_demore_1_ts_rpath_b.xyz
- stationary_point_geoms/rpath_structures/4adpa_demore_3_ts_rpath_b.xyz
- stationary_point_geoms/rpath_structures/meppd_demore_8_ts_rpath_a.xyz
- stationary_point_geoms/rpath_structures/4adpa_demore_4_ts_rpath_a.xyz
- stationary_point_geoms/rpath_structures/4adpa-oh_demore_6_ts_rpath_b.xyz
- stationary_point_geoms/rpath_structures/meppd_demore_7_ts_rpath_b.xyz
- stationary_point_geoms/rpath_structures/4adpa-oh_demore_1_ts_rpath_a.xyz
- stationary_point_geoms/rpath_structures/4adpa_demore_w_h-abs_3_ts_rpath_a.xyz
- stationary_point_geoms/rpath_structures/4adpa-qdi_po_3_ts_rpath_a.xyz
- stationary_point_geoms/rpath_structures/4adpa_po_2_ts_rpath_a.xyz
- stationary_point_geoms/rpath_structures/4adpa-qdi_po_4_ts_rpath_b.xyz
- stationary_point_geoms/rpath_structures/4adpa-qdi_demore_1_ts_rpath_a.xyz
- stationary_point_geoms/rpath_structures/4adpa_demore_3_ts_rpath_a.xyz
- stationary_point_geoms/rpath_structures/meppd_demore_8_ts_rpath_b.xyz
- stationary_point_geoms/rpath_structures/4adpa_demore_4_ts_rpath_b.xyz
- stationary_point_geoms/rpath_structures/4adpa-oh_demore_6_ts_rpath_a.xyz
- stationary_point_geoms/rpath_structures/meppd_demore_7_ts_rpath_a.xyz
- stationary_point_geoms/rpath_structures/4adpa-oh_demore_1_ts_rpath_b.xyz
- stationary_point_geoms/rpath_structures/4adpa_demore_w_h-abs_3_ts_rpath_b.xyz
- stationary_point_geoms/rpath_structures/4adpa-qdi_po_3_ts_rpath_b.xyz
- stationary_point_geoms/rpath_structures/4adpa_po_2_ts_rpath_b.xyz
- stationary_point_geoms/rpath_structures/4adpa-qdi_po_4_ts_rpath_a.xyz
