# Supplementary material for: Computational Studies of Rubber Ozonation Explain the Effectiveness of 6PPD as an Antidegradant and the Mechanism of Its Quinone Formation
Source: Environ Sci Technol. 2023 Mar 24;57(13):5216–30. doi: 10.1021/acs.est.2c08717 (PMC10079164; doi:10.1021/acs.est.2c08717)
Supplement: Supplementary file 3 — es2c08717_si_003.zip [file es2c08717_si_003.zip › stationary_point_geoms/transition_structures/meppd_demore_1_ts.xyz]

32
C	-2.8878561347	1.4140264443	0.6575605349
C	-3.1945898471	0.2193608367	0.0183437580
C	-2.2336841812	-0.3916921647	-0.7799184258
C	-0.9811489856	0.1826348596	-0.9442850309
C	-0.6669144704	1.3731229192	-0.2870528368
C	-1.6297180898	1.9838427197	0.5153854671
N	0.5819200064	1.9967761376	-0.4752090757
C	1.8231277973	1.3834430593	-0.3079778265
C	1.9955092706	0.0799320226	0.0943738735
C	3.2980147589	-0.4128959604	0.3486201252
C	4.4460948892	0.3496566554	-0.0659892540
C	4.2497569253	1.6701732693	-0.4816949295
C	2.9711706013	2.1771909363	-0.5808017010
N	5.6743125736	-0.2337238919	0.0262247536
H	-3.6265659536	1.9012727760	1.2853942763
H	-4.1735724188	-0.2311213866	0.1388688318
H	-2.4650340897	-1.3190937025	-1.2938200942
H	-0.2464242219	-0.2795896024	-1.5942421791
H	-1.3830051380	2.9026889784	1.0394082008
H	0.5855754790	2.9877300935	-0.2956861204
H	1.1487819932	-0.5482445491	0.3344431974
H	3.4239581477	-1.4856771249	0.4516891451
H	5.0946503193	2.3023694513	-0.7260451020
H	2.8283479527	3.2051034876	-0.9013056560
H	5.7085236268	-1.0578857532	0.6041269944
O	3.6097277204	-0.2396150512	2.2366750313
O	2.9779315399	0.8805226974	2.6825608749
O	1.7357754720	0.6794676526	2.9211362442
C	6.8988175939	0.5345477521	-0.0582024049
H	6.9994836131	0.9853237556	-1.0489425743
H	6.9404754877	1.3302469509	0.6958395420
H	7.7444810624	-0.1361967684	0.0919323607
