# Supplementary material for: Computational Studies of Rubber Ozonation Explain the Effectiveness of 6PPD as an Antidegradant and the Mechanism of Its Quinone Formation
Source: Environ Sci Technol. 2023 Mar 24;57(13):5216–30. doi: 10.1021/acs.est.2c08717 (PMC10079164; doi:10.1021/acs.est.2c08717)
Supplement: Supplementary file 3 — es2c08717_si_003.zip [file es2c08717_si_003.zip › stationary_point_geoms/transition_structures/2m2b_tertiary_demore_1_ts.xyz]

18
C	-2.8913739757	0.4805242614	0.5720342252
C	-1.6741252739	1.0432329764	-0.0888625647
C	-0.4533630061	0.4430445211	0.1011169553
C	0.8298545911	0.8656956091	-0.5464894749
C	-1.8387197400	2.3540567695	-0.7917470136
H	-2.6747872532	-0.4509222490	1.0960383370
H	-3.6881618368	0.3078633775	-0.1597249584
H	-3.2811850849	1.1995526735	1.3028364229
H	-0.4712124732	-0.5619732177	0.5172051391
H	1.6798972267	0.5119838826	0.0404501809
H	0.9070205844	1.9495777597	-0.6368251908
H	0.9157502899	0.4245272749	-1.5454719207
H	-1.0364659194	2.5621017095	-1.4994748444
H	-1.8555348189	3.1649105596	-0.0515172621
H	-2.7933836727	2.3893624068	-1.3236490997
O	-0.1667539307	1.1735759277	2.0043890950
O	0.8614486001	0.4469132597	2.4748842373
O	0.5150056934	-0.7155575024	2.8709677366
