# Supplementary material for: Computational Studies of Rubber Ozonation Explain the Effectiveness of 6PPD as an Antidegradant and the Mechanism of Its Quinone Formation
Source: Environ Sci Technol. 2023 Mar 24;57(13):5216–30. doi: 10.1021/acs.est.2c08717 (PMC10079164; doi:10.1021/acs.est.2c08717)
Supplement: Supplementary file 3 — es2c08717_si_003.zip [file es2c08717_si_003.zip › stationary_point_geoms/transition_structures/2m2b_ozone_to_po_ts.xyz]

18
C	-2.9319482597	0.5211652981	0.4502024568
C	-1.6759425703	1.1770698641	-0.0590624037
C	-0.4840322237	0.5128842272	0.0282875442
C	0.7925994086	0.9920027850	-0.5999078210
C	-1.8421833181	2.4047241528	-0.9169070144
H	-3.4736608784	0.0517564436	-0.3792777641
H	-3.6010156467	1.2512416756	0.9104036362
H	-2.7030833778	-0.2563952539	1.1823530826
H	-0.4935190451	-0.4813913466	0.4623709340
H	1.0053487694	2.0213402262	-0.2981258602
H	0.7301778156	0.9670844014	-1.6933507063
H	1.6346756191	0.3704773450	-0.2928252997
H	-2.0262636810	2.1166437681	-1.9586824694
H	-0.9522715496	3.0355039728	-0.8863735309
H	-2.6934752581	2.9992411877	-0.5802155590
O	0.1152007371	1.0419455893	2.2144568967
O	-0.9705061217	1.5973273068	2.5534766800
O	-1.3299050300	2.5063483265	1.7453978687
