# Supplementary material for: Computational Studies of Rubber Ozonation Explain the Effectiveness of 6PPD as an Antidegradant and the Mechanism of Its Quinone Formation
Source: Environ Sci Technol. 2023 Mar 24;57(13):5216–30. doi: 10.1021/acs.est.2c08717 (PMC10079164; doi:10.1021/acs.est.2c08717)
Supplement: Supplementary file 3 — es2c08717_si_003.zip [file es2c08717_si_003.zip › stationary_point_geoms/transition_structures/4adpa_demore_7_ts.xyz]

29
C	-2.8494310976	1.4929235340	0.4999976028
C	-3.1413370965	0.1361459548	0.4265637359
C	-2.2319386150	-0.7331820633	-0.1665302719
C	-1.0413940651	-0.2497191332	-0.6920788895
C	-0.7473699330	1.1089985539	-0.6051818089
C	-1.6507981333	1.9812186104	-0.0048607288
N	0.4577037169	1.6132670132	-1.1574938489
C	1.6997980133	1.3162516550	-0.6643457568
C	1.9335378287	0.4136175299	0.3916156919
C	3.2095433390	0.1944891888	0.8354705096
C	4.3314926214	0.8465725558	0.2383336971
C	4.1253525616	1.7018446956	-0.8153015408
C	2.8143293298	2.0165445037	-1.2391818589
N	5.6026303782	0.5256380144	0.6935443703
H	-3.5514849815	2.1762555899	0.9659160577
H	-4.0746955469	-0.2431252923	0.8282277071
H	-2.4569165600	-1.7923706172	-0.2349297327
H	-0.3390975644	-0.9163154144	-1.1821323381
H	-1.3952916917	3.0323023932	0.0831017354
H	0.4005109964	2.5615634828	-1.5047389188
H	1.0981060306	-0.0782815238	0.8737071448
H	4.9643561523	2.1806001757	-1.3087038164
H	2.6779877096	2.4343537553	-2.2303487073
H	5.6544388698	0.1821995512	1.6387926249
H	6.3233681336	1.1970179787	0.4829976856
H	3.3793211238	-0.4835476160	1.6664940249
O	2.3646553875	3.8165921221	-0.6238062842
O	2.3865147468	3.8414342327	0.7291439039
O	1.3269377456	3.3362077693	1.2450573103
