# Supplementary material for: Computational Studies of Rubber Ozonation Explain the Effectiveness of 6PPD as an Antidegradant and the Mechanism of Its Quinone Formation
Source: Environ Sci Technol. 2023 Mar 24;57(13):5216–30. doi: 10.1021/acs.est.2c08717 (PMC10079164; doi:10.1021/acs.est.2c08717)
Supplement: Supplementary file 3 — es2c08717_si_003.zip [file es2c08717_si_003.zip › stationary_point_geoms/transition_structures/4adpa_demore_w_h-abs_7_ts.xyz]

29
C	-3.2190768060	0.9927116337	0.7982566033
C	-3.3302666764	-0.2920498660	0.2776991867
C	-2.2629341721	-0.8427238289	-0.4221255416
C	-1.0892238611	-0.1224995099	-0.5999055907
C	-0.9723422219	1.1561703987	-0.0553175721
C	-2.0460501143	1.7156131894	0.6378786552
N	0.1860890008	1.9347933705	-0.2353730621
C	1.4739530912	1.5370726885	-0.1294766146
C	1.8900202764	0.2863912416	0.3762331108
C	3.2223686983	0.0151082793	0.5193303106
C	4.2226564035	0.9648569721	0.1405133976
C	3.8384587596	2.1819743954	-0.3704141615
C	2.4733088579	2.5316850919	-0.4485379455
N	5.5508435919	0.5929202420	0.2333230820
H	-4.0488437163	1.4345550297	1.3395882384
H	-4.2465148815	-0.8570677596	0.4087011522
H	-2.3480307951	-1.8364100993	-0.8493710925
H	-0.2737481855	-0.5376948242	-1.1816640628
H	-1.9474989704	2.7146602756	1.0510752284
H	0.0729271859	2.9538455849	-0.2390956884
H	1.1522891057	-0.4401297826	0.6923923617
H	4.5830070136	2.9014667649	-0.6933654099
H	5.7657372431	-0.1551845869	0.8711906457
H	6.2253960255	1.3401410605	0.2455929595
H	3.5360115306	-0.9387484227	0.9327893350
H	2.1700764558	3.3083591652	-1.1433555747
O	0.5278513398	4.7643143779	-0.1741815769
O	1.6252495184	4.9180554439	0.4983734373
O	2.1002764024	3.7604472742	1.0105911890
