# Supplementary material for: Computational Studies of Rubber Ozonation Explain the Effectiveness of 6PPD as an Antidegradant and the Mechanism of Its Quinone Formation
Source: Environ Sci Technol. 2023 Mar 24;57(13):5216–30. doi: 10.1021/acs.est.2c08717 (PMC10079164; doi:10.1021/acs.est.2c08717)
Supplement: Supplementary file 3 — es2c08717_si_003.zip [file es2c08717_si_003.zip › stationary_point_geoms/transition_structures/4adpa-qdi_demore_2_ts.xyz]

27
C	-2.4470205652	1.5283388340	0.9100252020
C	-2.5851494811	0.2260547440	0.4383801996
C	-1.5467862968	-0.3580039533	-0.2760680554
C	-0.3656094527	0.3388775986	-0.5016334809
C	-0.2234063486	1.6419070100	-0.0174535841
C	-1.2831749234	2.2417629888	0.6673401803
N	0.9204345224	2.4209110866	-0.2717211211
C	2.1038011404	2.0239800703	0.0472296206
C	2.4184463047	0.8272638816	0.8149414386
C	3.7231527269	0.5203004530	1.1553553123
C	4.8186299796	1.4934323406	0.9025622216
C	4.4835276579	2.6527206779	0.0636940575
C	3.2299800338	2.8969937601	-0.3264923562
N	5.9981868647	1.3774318400	1.3712824817
H	-3.2578716231	1.9964609040	1.4583626153
H	-3.5027848567	-0.3241467550	0.6158908114
H	-1.6524325322	-1.3659084213	-0.6639289690
H	0.4393924814	-0.1131210273	-1.0700701417
H	-1.1736699249	3.2663478993	1.0060037077
H	1.6088563018	0.1923413945	1.1524855936
H	3.9032494659	-0.2220861506	1.9264647145
H	5.3066486926	3.3082892236	-0.1974425971
H	2.9738553708	3.7621312798	-0.9280112049
H	6.0877371430	0.5262033913	1.9274413987
O	4.2034171840	-0.8809180257	-0.1548865199
O	3.9904618637	-0.4019927351	-1.3781863363
O	2.7705792704	-0.4862492097	-1.7280212890
