# Supplementary material for: Computational Studies of Rubber Ozonation Explain the Effectiveness of 6PPD as an Antidegradant and the Mechanism of Its Quinone Formation
Source: Environ Sci Technol. 2023 Mar 24;57(13):5216–30. doi: 10.1021/acs.est.2c08717 (PMC10079164; doi:10.1021/acs.est.2c08717)
Supplement: Supplementary file 3 — es2c08717_si_003.zip [file es2c08717_si_003.zip › stationary_point_geoms/transition_structures/meppd_demore_w_h-abs_3_ts.xyz]

32
C	4.1056112538	-0.3114077962	0.5012547569
C	4.3782261878	1.0286681017	0.7539847448
C	3.4018869597	1.9805246504	0.4878542459
C	2.1665978494	1.6075355679	-0.0264780262
C	1.8849506972	0.2597587030	-0.2572625807
C	2.8675621251	-0.6967314211	0.0094795116
N	0.6568638011	-0.1669259865	-0.7886579802
C	-0.5661795823	0.4792645350	-0.6958535369
C	-0.8890934526	1.2454073491	0.4648487491
C	-2.1053947117	1.8606899167	0.5905976166
C	-3.0898508425	1.7071543008	-0.4121361586
C	-2.7911842730	0.8916521538	-1.5644645507
C	-1.5011266504	0.3485027836	-1.7007227094
N	-4.3236466956	2.2224575755	-0.3245989052
H	4.8584234062	-1.0669714995	0.7004694228
H	5.3429430413	1.3275281525	1.1483231239
H	3.6064662490	3.0316443536	0.6637772674
H	1.4277374126	2.3633869055	-0.2680091074
H	2.6483963311	-1.7462420374	-0.1635045169
H	-0.1645067628	1.3158190600	1.2673968720
H	-2.3293737039	2.4265813119	1.4869248530
H	-3.3867479040	1.0676264460	-2.4535680551
H	-1.2520130472	-0.1929582195	-2.6071977688
H	-5.0046164903	1.7846964523	-0.9487183226
H	0.6990096794	-0.9364078389	-1.4356790893
O	-4.0610356532	-0.5863711095	-1.1413118013
O	-5.0088212090	-0.6052405964	-2.0974050422
O	-5.6718627718	0.5071935368	-2.1838358549
C	-4.8073731756	2.9607217220	0.8208693570
H	-5.8274486630	3.2847425214	0.6183990478
H	-4.8099964746	2.3456585485	1.7280923679
H	-4.1934799306	3.8475914573	0.9993133699
