# Supplementary material for: Computational Studies of Rubber Ozonation Explain the Effectiveness of 6PPD as an Antidegradant and the Mechanism of Its Quinone Formation
Source: Environ Sci Technol. 2023 Mar 24;57(13):5216–30. doi: 10.1021/acs.est.2c08717 (PMC10079164; doi:10.1021/acs.est.2c08717)
Supplement: Supplementary file 3 — es2c08717_si_003.zip [file es2c08717_si_003.zip › stationary_point_geoms/transition_structures/2m2b_secondary_demore_2_ts.xyz]

18
C	-2.9133518566	0.4955705467	0.4830769795
C	-1.6830786279	1.1692627444	-0.0585472415
C	-0.4870333480	0.4952219267	-0.0738341829
C	0.7704066121	1.0280066602	-0.6781903527
C	-1.8992979462	2.4005438379	-0.8967543727
H	-2.6561576146	-0.3127958973	1.1707093851
H	-3.5004445459	0.0708459134	-0.3386855823
H	-3.5467927108	1.2149221968	1.0065282190
H	-0.4459237072	-0.4775264201	0.4074700942
H	1.5536675866	0.2696713627	-0.6949250711
H	1.1327323061	1.8728465633	-0.0809284277
H	0.6120712298	1.3876146731	-1.6992966542
H	-2.1196249403	2.1147824590	-1.9312150453
H	-1.0174591955	3.0423636561	-0.9002091101
H	-2.7446360391	2.9779448580	-0.5183151311
O	0.2143397006	0.9691760400	2.5116701194
O	-0.9261286522	1.5338183568	2.6042636744
O	-1.1656753893	2.3567512149	1.6054323282
