# Supplementary material for: Computational Studies of Rubber Ozonation Explain the Effectiveness of 6PPD as an Antidegradant and the Mechanism of Its Quinone Formation
Source: Environ Sci Technol. 2023 Mar 24;57(13):5216–30. doi: 10.1021/acs.est.2c08717 (PMC10079164; doi:10.1021/acs.est.2c08717)
Supplement: Supplementary file 3 — es2c08717_si_003.zip [file es2c08717_si_003.zip › stationary_point_geoms/transition_structures/4adpa_po_2_ts.xyz]

29
C	-2.8616677543	1.8747032774	0.7078050968
C	-3.1775951834	0.5319480883	0.8724429533
C	-2.2415435884	-0.4335227808	0.5188873471
C	-1.0044412810	-0.0714080086	0.0021248259
C	-0.6754213742	1.2787315456	-0.1385271920
C	-1.6170028321	2.2465408668	0.2173729082
N	0.5543688649	1.6876444798	-0.6975628241
C	1.8297394907	1.3796342954	-0.1924413684
C	2.0252344937	0.3579400106	0.7892054616
C	3.3191699807	0.1566754237	1.3548790541
C	4.4386169419	0.9003093523	0.8748666649
C	4.2327656957	1.7938666477	-0.1338851949
C	2.9324952039	2.0420419766	-0.6529309324
N	5.6780157190	0.6755944292	1.4917163120
H	-3.5820592201	2.6413649887	0.9739881870
H	-4.1457486497	0.2400844345	1.2642120299
H	-2.4824903657	-1.4864584704	0.6247656604
H	-0.2995126291	-0.8309433936	-0.3141495468
H	-1.3661126091	3.2985091323	0.1112984532
H	0.5152700579	2.6160972159	-1.0874640106
H	1.1687211618	-0.0112688528	1.3379043124
H	3.3891049498	-0.3059195858	2.3321809281
H	5.0699014393	2.3559096439	-0.5378320319
H	2.8182137408	2.7952578896	-1.4276838516
H	5.8428832302	-0.2988992385	1.7023731853
H	6.4576010942	1.0589923558	0.9779460359
O	3.8317122400	-1.6659442793	0.5386538186
O	2.6430473457	-2.1069819240	0.3063302591
O	2.0084285367	-1.2844625202	-0.4556340409
