# Supplementary material for: Computational Studies of Rubber Ozonation Explain the Effectiveness of 6PPD as an Antidegradant and the Mechanism of Its Quinone Formation
Source: Environ Sci Technol. 2023 Mar 24;57(13):5216–30. doi: 10.1021/acs.est.2c08717 (PMC10079164; doi:10.1021/acs.est.2c08717)
Supplement: Supplementary file 3 — es2c08717_si_003.zip [file es2c08717_si_003.zip › stationary_point_geoms/transition_structures/4adpa_terminal_nh_insertion_ts.xyz]

29
C	-3.2099602423	1.4855664726	0.3574614481
C	-3.4475862526	0.2114778125	-0.1435930423
C	-2.4052655849	-0.4882628467	-0.7408680257
C	-1.1394964246	0.0726695977	-0.8410747946
C	-0.8948975189	1.3436591016	-0.3169052220
C	-1.9421328878	2.0455042531	0.2820815877
N	0.3626298148	1.9597239735	-0.4319557595
C	1.6110940053	1.3738314679	-0.2739641357
C	1.7842622336	0.1058201124	0.3050720454
C	3.0511427766	-0.4169631412	0.4682003122
C	4.1713128833	0.3002358441	0.0450470539
C	4.0158266154	1.5716033774	-0.5092958481
C	2.7443961057	2.0927569854	-0.6713408234
N	5.4625933046	-0.1977849217	0.2282383754
H	-4.0135723465	2.0463401035	0.8232405679
H	-4.4356719845	-0.2295552770	-0.0751357883
H	-2.5810502425	-1.4770452261	-1.1519528543
H	-0.3438729531	-0.4643605142	-1.3451582013
H	-1.7548817155	3.0327463346	0.6944847254
H	0.3561044072	2.9641134954	-0.4857533754
H	0.9254637819	-0.4539747833	0.6530507314
H	3.1745003578	-1.3901737698	0.9349316862
H	4.8945509542	2.1319528312	-0.8110891393
H	2.6215951693	3.0758778632	-1.1157063166
H	5.5752871402	-1.1809823488	0.4266494857
H	6.2451508651	0.3034347357	-0.3068606789
O	6.2652084979	0.4941353829	1.6240701757
O	6.4932803326	1.7024487320	1.1636259684
O	7.2023713074	1.5779498521	0.0019268419
