# Supplementary material for: Computational Studies of Rubber Ozonation Explain the Effectiveness of 6PPD as an Antidegradant and the Mechanism of Its Quinone Formation
Source: Environ Sci Technol. 2023 Mar 24;57(13):5216–30. doi: 10.1021/acs.est.2c08717 (PMC10079164; doi:10.1021/acs.est.2c08717)
Supplement: Supplementary file 3 — es2c08717_si_003.zip [file es2c08717_si_003.zip › stationary_point_geoms/transition_structures/4adpa_demore_5_ts.xyz]

29
C	-2.7797897961	1.3028676891	0.6760133245
C	-3.0225817172	0.0589217569	0.1054371549
C	-2.0624768309	-0.5218049670	-0.7143022854
C	-0.8669151788	0.1364968400	-0.9680262888
C	-0.6179674653	1.3705675827	-0.3745762576
C	-1.5771000257	1.9553706938	0.4457474708
N	0.5988231343	2.0548052148	-0.6245014367
C	1.8561893421	1.5652346774	-0.4132612162
C	2.0673175552	0.3401668864	0.3020944245
C	3.3891035379	-0.1590058063	0.4284306795
C	4.4712005527	0.5997978971	0.0618642070
C	4.2475539889	1.8693459353	-0.5465040150
C	2.9772193953	2.3271925517	-0.7849611336
N	5.7792607600	0.1417155635	0.1919983754
H	-3.5215760863	1.7591266596	1.3227516679
H	-3.9565661613	-0.4567561208	0.3000022349
H	-2.2481432270	-1.4888449957	-1.1695515695
H	-0.1251263808	-0.2992247095	-1.6296055460
H	-1.3623993235	2.9053081060	0.9246432126
H	0.5268306345	3.0415802700	-0.8126921259
H	1.2466929186	-0.3621979404	0.3821855077
H	5.1016057638	2.4688192041	-0.8470131793
H	2.8296684342	3.2847940904	-1.2760333882
H	5.9134077460	-0.5774392748	0.8850132019
H	6.4834577258	0.8599466004	0.2469695561
H	3.5317887867	-1.1349351842	0.8811737620
O	1.5467116985	1.0919775810	2.0057963494
O	1.3200360188	0.0294061130	2.8324065106
O	0.2674675997	-0.6271002144	2.5182209021
