# Supplementary material for: Computational Studies of Rubber Ozonation Explain the Effectiveness of 6PPD as an Antidegradant and the Mechanism of Its Quinone Formation
Source: Environ Sci Technol. 2023 Mar 24;57(13):5216–30. doi: 10.1021/acs.est.2c08717 (PMC10079164; doi:10.1021/acs.est.2c08717)
Supplement: Supplementary file 3 — es2c08717_si_003.zip [file es2c08717_si_003.zip › stationary_point_geoms/transition_structures/4adpa_demore_w_h-abs_1_ts.xyz]

29
C	-3.1063621342	1.4143996002	0.4655936186
C	-3.2729274712	0.0482881794	0.2755278075
C	-2.2179515046	-0.7029520321	-0.2303185181
C	-1.0076438831	-0.1014432959	-0.5461701002
C	-0.8339724973	1.2668154898	-0.3347011272
C	-1.8923793081	2.0204895493	0.1718163750
N	0.3672094906	1.9156099634	-0.6832017729
C	1.6542532319	1.5135325234	-0.3647936804
C	1.9634702529	0.4091503257	0.3985256560
C	3.3046270628	0.1068067583	0.7050745086
C	4.3626423142	0.8880013193	0.1298225355
C	4.0268149404	1.9997716744	-0.6728961233
C	2.7165818658	2.3065904155	-0.9034115358
N	5.6359753073	0.5590158277	0.4191771361
H	-3.9213380369	2.0135316195	0.8579088609
H	-4.2175318346	-0.4269226642	0.5154500944
H	-2.3408459355	-1.7681296734	-0.3964577463
H	-0.2015482961	-0.6858217018	-0.9747235949
H	-1.7567360793	3.0845744671	0.3426225234
H	0.2725304260	2.8830670393	-0.9437709134
H	1.1852786508	-0.2152200999	0.8157478502
H	4.8163518179	2.6164579237	-1.0906164501
H	5.7713146708	0.0021824823	1.2629620500
H	6.3733284694	1.1886752890	0.1506722446
H	3.5599313068	-0.8882958043	1.0510232995
O	3.6637259334	0.7149529941	2.6051730517
O	4.0489926443	-0.3642431726	3.3088667168
O	5.1346474581	-0.9086989472	2.8593452055
H	2.4643950373	3.1667364503	-1.5170115714
