# Supplementary material for: Computational Studies of Rubber Ozonation Explain the Effectiveness of 6PPD as an Antidegradant and the Mechanism of Its Quinone Formation
Source: Environ Sci Technol. 2023 Mar 24;57(13):5216–30. doi: 10.1021/acs.est.2c08717 (PMC10079164; doi:10.1021/acs.est.2c08717)
Supplement: Supplementary file 3 — es2c08717_si_003.zip [file es2c08717_si_003.zip › stationary_point_geoms/transition_structures/4adpa-qdi_demore_4_ts.xyz]

27
C	-2.4860146026	1.2282288619	1.1311239589
C	-2.5108173686	-0.0549970246	0.5939623161
C	-1.4969005238	-0.4575597075	-0.2669144132
C	-0.4526920227	0.4051967921	-0.5750250446
C	-0.4228961796	1.6892556383	-0.0261561520
C	-1.4596979098	2.1050884272	0.8104762964
N	0.5814990925	2.6139975624	-0.3699938620
C	1.8253372425	2.3698507630	-0.1355476181
C	2.3478321986	1.2130032010	0.6205632457
C	3.6558034463	1.0661182797	0.8486572071
C	4.6517257506	2.0342605569	0.3563602047
C	4.1489211448	3.1067071243	-0.5356456580
C	2.7894051273	3.3335687547	-0.6300618830
N	5.8893552599	2.0330240456	0.6565733640
H	-3.2796046510	1.5539088692	1.7955127889
H	-3.3226674960	-0.7322528050	0.8353801166
H	-1.5167645391	-1.4501694438	-0.7048236985
H	0.3329440971	0.1000343285	-1.2593297915
H	-1.4436989360	3.1154289987	1.2046256631
H	1.6337104852	0.5035049895	1.0211777591
H	4.0261930450	0.2343342243	1.4418091956
H	4.8683821376	3.8765283156	-0.7904322371
H	2.3943744893	4.1855975727	-1.1717616842
H	6.1103596185	1.2507135373	1.2742916153
O	4.4073831718	2.1123100157	-2.2063958364
O	4.4101033550	2.9761413161	-3.2449694920
O	5.4014615675	3.7712213059	-3.2316368609
