# Supplementary material for: Computational Studies of Rubber Ozonation Explain the Effectiveness of 6PPD as an Antidegradant and the Mechanism of Its Quinone Formation
Source: Environ Sci Technol. 2023 Mar 24;57(13):5216–30. doi: 10.1021/acs.est.2c08717 (PMC10079164; doi:10.1021/acs.est.2c08717)
Supplement: Supplementary file 3 — es2c08717_si_003.zip [file es2c08717_si_003.zip › stationary_point_geoms/transition_structures/4adpa-qdi_demore_8_ts.xyz]

27
C	-1.8152344470	1.0350827216	1.5344613813
C	-2.4515337267	0.1228276532	0.7019271726
C	-1.9969667895	-0.0500296082	-0.6018746806
C	-0.9180211249	0.6834654581	-1.0740555104
C	-0.2607451104	1.5760370893	-0.2272831109
C	-0.7204103684	1.7586399617	1.0772897494
N	0.8084313575	2.3364456603	-0.7465982965
C	1.9771258074	2.2559379299	-0.2438373073
C	2.4042613514	1.3502658107	0.8389398116
C	3.6012876179	1.4837954701	1.4161368984
C	4.5522302279	2.5435446118	1.0230839680
C	4.1842275147	3.3740614762	-0.1113867211
C	3.0169825994	3.1447908666	-0.8148009792
N	5.6726849637	2.7708696135	1.6089768375
H	-2.1713793504	1.1875741283	2.5480703455
H	-3.3038505375	-0.4426620155	1.0622934920
H	-2.4941285379	-0.7539447848	-1.2611016750
H	-0.5681647894	0.5731860221	-2.0947523208
H	-0.2279440063	2.4816116400	1.7201568455
H	1.7171678731	0.5720992556	1.1506444414
H	3.9137741487	0.8089417508	2.2085463142
H	4.9013459770	4.1218115817	-0.4303927469
H	2.6620138570	3.8441234477	-1.5635535889
H	5.8117860208	2.1196971670	2.3828428146
O	3.7149618962	1.8688665839	-2.1210497429
O	4.3013016552	2.5473279272	-3.1323123415
O	3.4792273209	3.2330725812	-3.8171083496
