# Supplementary material for: Computational Studies of Rubber Ozonation Explain the Effectiveness of 6PPD as an Antidegradant and the Mechanism of Its Quinone Formation
Source: Environ Sci Technol. 2023 Mar 24;57(13):5216–30. doi: 10.1021/acs.est.2c08717 (PMC10079164; doi:10.1021/acs.est.2c08717)
Supplement: Supplementary file 3 — es2c08717_si_003.zip [file es2c08717_si_003.zip › stationary_point_geoms/transition_structures/4adpa-oh_demore_w_h-abs_5_ts.xyz]

30
C	-3.3307729904	1.2950280909	0.0352101428
C	-3.2202708882	0.1035622144	-0.6747147194
C	-1.9646590650	-0.4599974946	-0.8556665336
C	-0.8265510351	0.1503041054	-0.3404355264
C	-0.9420328851	1.3414943869	0.3741647308
C	-2.2044669258	1.9095693707	0.5596908313
N	0.1840492751	1.9667380080	0.9606512658
C	1.4969835598	1.6448663848	0.5058831751
C	2.1863938491	0.6227027699	1.2210172498
C	3.4583911529	0.2164757012	0.8579135718
C	4.1026738770	0.8513666836	-0.2034081292
C	3.4464886613	1.9253733915	-0.9020041151
C	2.1107769408	2.2489244737	-0.5543282236
N	5.3559700934	0.5242743179	-0.6018163868
H	-4.3037565499	1.7519335276	0.1836213120
H	-4.1024999245	-0.3763816696	-1.0828314705
H	-1.8606850326	-1.3872711671	-1.4096710587
H	0.1485123424	-0.2969988194	-0.5005198786
H	-2.2985421820	2.8361803968	1.1195750258
H	0.0457847340	2.9534764937	1.1220599157
O	1.5803793077	0.0466190268	2.2689254869
H	3.7986468241	2.1441787136	-1.9043938157
H	5.8969076567	-0.0857954659	-0.0123939552
H	5.8678295867	1.2531170352	-1.0874201114
H	3.9497374629	-0.5638081707	1.4283885319
H	1.5831983717	3.0020305683	-1.1302398947
H	0.7399438743	0.5166866755	2.3947186037
O	4.5280706809	3.4053980415	-0.2066723182
O	5.1532651812	3.9847473026	-1.2537365153
O	5.9637072765	3.1886741969	-1.8593114311
