# Supplementary material for: Computational Studies of Rubber Ozonation Explain the Effectiveness of 6PPD as an Antidegradant and the Mechanism of Its Quinone Formation
Source: Environ Sci Technol. 2023 Mar 24;57(13):5216–30. doi: 10.1021/acs.est.2c08717 (PMC10079164; doi:10.1021/acs.est.2c08717)
Supplement: Supplementary file 3 — es2c08717_si_003.zip [file es2c08717_si_003.zip › stationary_point_geoms/transition_structures/meppd_demore_w_h-abs_7_ts.xyz]

32
C	-3.2723458940	0.9843399960	0.7547011556
C	-3.3580199805	-0.3090265808	0.2510001493
C	-2.2723308917	-0.8540487417	-0.4245976013
C	-1.1060958052	-0.1200485108	-0.5950292496
C	-1.0148773782	1.1679935564	-0.0675375439
C	-2.1070312242	1.7211786731	0.6016898557
N	0.1344861272	1.9604955333	-0.2420893438
C	1.4279180230	1.5823845660	-0.1175989313
C	1.8595633741	0.3457961915	0.3981500456
C	3.1963513288	0.0873437833	0.5546696912
C	4.1891530178	1.0444871066	0.1644824089
C	3.7840241112	2.2550111978	-0.3581598064
C	2.4164122927	2.5980923789	-0.4313796980
H	-4.1161510083	1.4221438024	1.2773536782
H	-4.2681426001	-0.8851159184	0.3763915015
H	-2.3368295291	-1.8548880774	-0.8386412620
H	-0.2760942098	-0.5322322613	-1.1579297642
H	-2.0290737630	2.7270575880	1.0026289108
H	0.0060608231	2.9760812155	-0.2566629334
H	1.1300946817	-0.3877752369	0.7177445890
H	4.5212672131	2.9781028956	-0.6911036771
H	6.1545907435	1.5067006749	0.1785756922
H	3.5024335384	-0.8566722987	0.9881933213
H	2.1081679845	3.3460541994	-1.1564120495
O	0.4667157466	4.8049157086	-0.2124145614
O	1.5616009872	4.9663915318	0.4584966751
O	2.0436047592	3.8060030677	0.9765345449
N	5.5224324824	0.7300752342	0.2662649845
C	6.0200236361	-0.4246462917	0.9833146354
H	5.7042047159	-0.4423402322	2.0340291978
H	5.6954486694	-1.3537831362	0.5063699079
H	7.1096009283	-0.4047557150	0.9541912769
