# Supplementary material for: Computational Studies of Rubber Ozonation Explain the Effectiveness of 6PPD as an Antidegradant and the Mechanism of Its Quinone Formation
Source: Environ Sci Technol. 2023 Mar 24;57(13):5216–30. doi: 10.1021/acs.est.2c08717 (PMC10079164; doi:10.1021/acs.est.2c08717)
Supplement: Supplementary file 3 — es2c08717_si_003.zip [file es2c08717_si_003.zip › stationary_point_geoms/transition_structures/4adpa_central_nh_insertion_ts.xyz]

29
C	-3.3142491275	1.4681161848	-0.0788171488
C	-3.4043026035	0.1689293408	-0.5669887666
C	-2.2442260393	-0.5366209779	-0.8605768091
C	-0.9963265682	0.0366637341	-0.6529410895
C	-0.9159384124	1.3317709167	-0.1456852000
C	-2.0767417436	2.0578196930	0.1283672820
N	0.3239715099	1.9944403592	0.0548234752
C	1.5908587264	1.3867252800	-0.0690428715
C	1.8921881408	0.1648971536	0.5376969389
C	3.1632005932	-0.3606362987	0.4372620792
C	4.1743513545	0.3336166558	-0.2469219087
C	3.8737157095	1.5755191471	-0.8123121086
C	2.5967182062	2.1019003985	-0.7128458578
N	5.4366861905	-0.2226087622	-0.3828418633
H	-4.2149683613	2.0317039562	0.1391136133
H	-4.3748154585	-0.2869997183	-0.7294506334
H	-2.3053391580	-1.5420355239	-1.2632488002
H	-0.0985833546	-0.5087563246	-0.9143823662
H	-1.9898234436	3.0710882807	0.5020968486
H	0.3158645092	3.0612550157	-0.2263824521
H	1.1317893721	-0.3603989283	1.1048428525
H	3.3917723909	-1.3132268315	0.9054819967
H	4.6504250973	2.1372841304	-1.3216528103
H	2.3741429352	3.0836338816	-1.1188744570
H	5.6908874905	-0.9188417760	0.2985330115
H	6.1838736400	0.4200490710	-0.5888382141
O	0.2397665772	2.7195828661	1.6666961145
O	1.0120626793	3.7615269423	1.4561986255
O	0.4793073477	4.4433586334	0.3879008197
