# Supplementary material for: Computational Studies of Rubber Ozonation Explain the Effectiveness of 6PPD as an Antidegradant and the Mechanism of Its Quinone Formation
Source: Environ Sci Technol. 2023 Mar 24;57(13):5216–30. doi: 10.1021/acs.est.2c08717 (PMC10079164; doi:10.1021/acs.est.2c08717)
Supplement: Supplementary file 3 — es2c08717_si_003.zip [file es2c08717_si_003.zip › stationary_point_geoms/transition_structures/4adpa-qdi_po_1_ts.xyz]

27
C	-2.4742255841	1.3624451012	1.2327889348
C	-2.7159727565	0.1185792771	0.6595507123
C	-1.8431956096	-0.3703085350	-0.3050540488
C	-0.7338004310	0.3720299900	-0.6913833336
C	-0.4902838430	1.6148764875	-0.1077628945
C	-1.3716806896	2.1145500590	0.8498333910
N	0.6072296500	2.3986541985	-0.5314638186
C	1.7683638015	2.2000194564	-0.0438788175
C	2.0817564746	1.2033600400	1.0064244217
C	3.3857955984	0.9662020341	1.3738663421
C	4.5080639986	1.6932975212	0.7357534458
C	4.1488474603	2.7847109882	-0.1833872653
C	2.8848224379	3.0197185078	-0.5394015260
N	5.7383503662	1.4322816531	0.9411195740
H	-3.1509871019	1.7542646598	1.9851495874
H	-3.5816664934	-0.4622181545	0.9583874279
H	-2.0252715898	-1.3366622470	-0.7641002879
H	-0.0546664219	0.0006965383	-1.4523758258
H	-1.1794150026	3.0864334132	1.2911567691
H	1.2948646667	0.5211844435	1.3029744546
H	3.6367621573	0.0831115566	1.9520869596
H	4.9745733124	3.3727581162	-0.5682295343
H	2.6181847628	3.8102023790	-1.2322094461
H	5.8415191905	0.6592745886	1.5996522354
O	3.4881229756	2.1586039271	3.1673284712
O	2.2619140158	2.0989185914	3.4952853193
O	1.5039931551	2.5707038089	2.5915839519
