# Supplementary material for: Computational Studies of Rubber Ozonation Explain the Effectiveness of 6PPD as an Antidegradant and the Mechanism of Its Quinone Formation
Source: Environ Sci Technol. 2023 Mar 24;57(13):5216–30. doi: 10.1021/acs.est.2c08717 (PMC10079164; doi:10.1021/acs.est.2c08717)
Supplement: Supplementary file 3 — es2c08717_si_003.zip [file es2c08717_si_003.zip › stationary_point_geoms/transition_structures/2m2b_tertiary_demore_to_po_ts.xyz]

18
C	-2.5110938628	0.1437884086	0.3125776970
C	-1.3802967421	1.0877291316	0.0856658629
C	0.0236711752	0.6545867093	0.3688799178
C	0.8887552804	0.5890678696	-0.8913061740
C	-1.6652663342	2.5368452893	-0.1119429342
H	-2.1903721955	-0.9009940492	0.2658510502
H	-3.3063532289	0.2896720528	-0.4259762764
H	-2.9644178554	0.3008882738	1.3038128258
H	0.0298917526	-0.3225863990	0.8669516346
H	1.9041444380	0.2693706009	-0.6490930681
H	0.9310187215	1.5672148454	-1.3754061159
H	0.4441430129	-0.1217068134	-1.5910304035
H	-2.4980908313	2.6868432645	-0.8066398918
H	-0.7952024825	3.0822792946	-0.4861317632
H	-1.9527221567	3.0112677657	0.8394074910
O	0.7566876494	1.5812227432	1.2064319154
O	0.4293131964	1.3951171345	2.6263274899
O	-0.7828795369	1.1783738778	2.8461207424
