# Supplementary material for: Computational Studies of Rubber Ozonation Explain the Effectiveness of 6PPD as an Antidegradant and the Mechanism of Its Quinone Formation
Source: Environ Sci Technol. 2023 Mar 24;57(13):5216–30. doi: 10.1021/acs.est.2c08717 (PMC10079164; doi:10.1021/acs.est.2c08717)
Supplement: Supplementary file 3 — es2c08717_si_003.zip [file es2c08717_si_003.zip › stationary_point_geoms/transition_structures/4adpa_demore_1_ts.xyz]

29
C	-2.8236676652	1.4141440630	0.7102465598
C	-3.1470958291	0.2338619396	0.0529148473
C	-2.2032791002	-0.3657870457	-0.7739320239
C	-0.9510348678	0.2060794814	-0.9486738376
C	-0.6198840996	1.3817383917	-0.2735382604
C	-1.5652620633	1.9808876918	0.5575365449
N	0.6296000584	2.0026019735	-0.4712904572
C	1.8690127713	1.3805803879	-0.3231731759
C	2.0390898898	0.0710273269	0.0543782321
C	3.3439047475	-0.4375226890	0.2848114618
C	4.4868045572	0.3346032638	-0.1169899506
C	4.2926266059	1.6588747874	-0.5116280600
C	3.0187858146	2.1760328685	-0.5948920919
N	5.7301390826	-0.2428629069	-0.0620808666
H	-3.5491360269	1.8922305719	1.3601461029
H	-4.1260925474	-0.2143727293	0.1814161724
H	-2.4481506721	-1.2816836798	-1.3019567558
H	-0.2297838317	-0.2462905711	-1.6203505795
H	-1.3050739894	2.8882010328	1.0949732070
H	0.6401390016	2.9907356373	-0.2769303210
H	1.1914908599	-0.5585445504	0.2877139016
H	3.4662103210	-1.5139218586	0.3446436049
H	5.1483598271	2.2817012794	-0.7532013731
H	2.8778323707	3.2089417123	-0.8992719132
H	5.8252877068	-1.0210840101	0.5717991074
H	6.5188184482	0.3837163561	-0.0488551251
O	3.6621840321	-0.3439238607	2.1628837784
O	3.0869291755	0.7924185383	2.6494559404
O	1.8403125222	0.6403992980	2.8958868309
