# Supplementary material for: Computational Studies of Rubber Ozonation Explain the Effectiveness of 6PPD as an Antidegradant and the Mechanism of Its Quinone Formation
Source: Environ Sci Technol. 2023 Mar 24;57(13):5216–30. doi: 10.1021/acs.est.2c08717 (PMC10079164; doi:10.1021/acs.est.2c08717)
Supplement: Supplementary file 3 — es2c08717_si_003.zip [file es2c08717_si_003.zip › stationary_point_geoms/transition_structures/4adpa-oh_demore_3_ts.xyz]

30
C	3.9075345279	0.1721332168	0.8735582274
C	4.3146449182	1.4688150011	0.5812868207
C	3.4427737655	2.3263384259	-0.0801901266
C	2.1778019255	1.8944871780	-0.4547643416
C	1.7647781739	0.5993156822	-0.1419378407
C	2.6361955620	-0.2610762617	0.5240585230
N	0.4965419290	0.1299294185	-0.5363182150
C	-0.7017014961	0.7903300634	-0.3776130534
C	-0.8405163512	1.8534086071	0.5884173995
C	-2.0195969810	2.6611770100	0.5278748557
C	-3.1286327068	2.2319322110	-0.1456412400
C	-3.0342363107	1.0221476616	-0.9102317057
C	-1.8417660776	0.3502972127	-1.0531095981
N	-4.3223993968	2.9314575709	-0.1865880372
H	4.5776698200	-0.5045644633	1.3932030452
H	5.3047713232	1.8081442706	0.8647348608
H	3.7546264504	3.3366683706	-0.3238385865
H	1.5112789592	2.5516510673	-1.0039559528
H	2.3007365779	-1.2599112489	0.7866242145
H	0.0647509760	2.3291447179	0.9406567255
H	-2.0591462576	3.5725853059	1.1140919611
O	-4.1882311367	0.6277282914	-1.5166895178
H	-1.7821404275	-0.5172244718	-1.7054279875
H	-4.4979162018	3.5345357158	0.6000021666
H	-5.1246239098	2.3942361388	-0.4731908310
H	0.4316540414	-0.8610954456	-0.7054857451
H	-4.0528475207	-0.2156783419	-1.9561731581
O	-1.1491527814	0.9161372238	2.1261753991
O	-0.3755502069	-0.2182187917	2.2275784226
O	-0.9541675873	-1.2431137366	1.7208374153
