# Supplementary material for: Computational Studies of Rubber Ozonation Explain the Effectiveness of 6PPD as an Antidegradant and the Mechanism of Its Quinone Formation
Source: Environ Sci Technol. 2023 Mar 24;57(13):5216–30. doi: 10.1021/acs.est.2c08717 (PMC10079164; doi:10.1021/acs.est.2c08717)
Supplement: Supplementary file 3 — es2c08717_si_003.zip [file es2c08717_si_003.zip › stationary_point_geoms/transition_structures/meppd_demore_7_ts.xyz]

32
C	-2.8704048469	1.4795329208	0.5229608441
C	-3.1573939324	0.1230397516	0.4279997928
C	-2.2516559724	-0.7309644037	-0.1923636656
C	-1.0698105593	-0.2325126220	-0.7234751778
C	-0.7806850567	1.1257509719	-0.6153180899
C	-1.6803777415	1.9825534737	0.0122479863
N	0.4147730064	1.6459338368	-1.1731274021
C	1.6641942418	1.3432740648	-0.7036259582
C	1.9196725844	0.4226139632	0.3274453743
C	3.2031232707	0.1993848980	0.7552037881
C	4.3170450322	0.8637855541	0.1498263252
C	4.0843824731	1.7396639583	-0.8876940546
C	2.7686357435	2.0673729909	-1.2805234495
N	5.6009111704	0.5778937315	0.5635455051
H	-3.5694748340	2.1509368896	1.0102432115
H	-4.0840007240	-0.2678663132	0.8341406647
H	-2.4728501933	-1.7897511388	-0.2775326622
H	-0.3705917761	-0.8867315880	-1.2341302660
H	-1.4283429020	3.0330111294	0.1163852810
H	0.3504956303	2.6021232967	-1.4972399510
H	1.0937478689	-0.0817702265	0.8133139243
H	4.9149713051	2.2256847515	-1.3889754429
H	2.6169963832	2.4850585481	-2.2701073720
H	6.2925025407	1.2454466050	0.2676141269
H	3.3696086962	-0.4865497082	1.5765554300
O	2.3245340488	3.8313255181	-0.6512988701
O	2.3685803469	3.8475264948	0.7061826056
O	1.3178782051	3.3354501065	1.2339555157
C	5.8868279100	-0.1047785859	1.8090813823
H	5.4313032919	0.3845836904	2.6795434199
H	5.5442480818	-1.1426343952	1.7745637415
H	6.9676584075	-0.1228155645	1.9513494429
