# Supplementary material for: Computational Studies of Rubber Ozonation Explain the Effectiveness of 6PPD as an Antidegradant and the Mechanism of Its Quinone Formation
Source: Environ Sci Technol. 2023 Mar 24;57(13):5216–30. doi: 10.1021/acs.est.2c08717 (PMC10079164; doi:10.1021/acs.est.2c08717)
Supplement: Supplementary file 3 — es2c08717_si_003.zip [file es2c08717_si_003.zip › stationary_point_geoms/transition_structures/4adpa-oh_demore_1_ts.xyz]

30
C	3.9705297580	-0.1133839684	0.5255162789
C	4.3706069089	1.1987553553	0.7475852886
C	3.5280192206	2.2417444497	0.3785162808
C	2.2976778587	1.9809416310	-0.2089415933
C	1.8893463203	0.6624000469	-0.4126659097
C	2.7331709433	-0.3839720871	-0.0435158213
N	0.6589658727	0.3750167692	-1.0370119780
C	-0.5692661985	0.8663770448	-0.6546961742
C	-0.7876290945	1.6689309556	0.4573796231
C	-2.0806143902	2.0396580003	0.7936571478
C	-3.2085015776	1.6577495821	0.0137556219
C	-2.9892336529	0.8899062951	-1.1022629712
C	-1.6983935464	0.3969345401	-1.4119263792
N	-4.4610413675	2.1297784788	0.3763249754
H	4.6199385924	-0.9356604029	0.8068004435
H	5.3341826264	1.4079867279	1.1987369662
H	3.8380097539	3.2703126235	0.5316629668
H	1.6584214773	2.7954035863	-0.5325485135
H	2.4096902279	-1.4092914327	-0.1964041798
H	0.0378914761	1.9700984516	1.0933669841
O	-2.3579166980	2.7867333429	1.8949935234
H	-1.5086242521	0.0624551260	-2.4248164018
H	-4.5351507824	2.4394918574	1.3322795404
H	-5.2294987390	1.5445256852	0.0898478334
H	0.6005894449	-0.5235883278	-1.4947354559
H	-1.5478051335	2.9673457003	2.3792713069
H	-3.8230287756	0.6139559986	-1.7373751537
O	-1.5466881862	-1.4099751825	-0.7531413617
O	-2.6194330372	-2.1051317128	-1.2398422915
O	-3.6697529502	-1.9497274342	-0.5246767967
