# Supplementary material for: Computational Studies of Rubber Ozonation Explain the Effectiveness of 6PPD as an Antidegradant and the Mechanism of Its Quinone Formation
Source: Environ Sci Technol. 2023 Mar 24;57(13):5216–30. doi: 10.1021/acs.est.2c08717 (PMC10079164; doi:10.1021/acs.est.2c08717)
Supplement: Supplementary file 3 — es2c08717_si_003.zip [file es2c08717_si_003.zip › stationary_point_geoms/transition_structures/4adpa_demore_3_ts.xyz]

29
C	3.8415286473	-0.3804227251	0.1627630044
C	4.1768575904	0.9633152804	0.2941225222
C	3.1799225820	1.9226732273	0.1743404921
C	1.8631620359	1.5553681293	-0.0753892283
C	1.5232729511	0.2056362232	-0.1849347263
C	2.5277130106	-0.7592566771	-0.0646583346
N	0.2112025106	-0.2218580410	-0.4405728952
C	-0.9488051099	0.5297063137	-0.2649684203
C	-1.0935056426	1.3468268827	0.8984122227
C	-2.2298970523	2.0799846769	1.1064372326
C	-3.3039370849	2.0034750915	0.1978015475
C	-3.2212238791	1.0941978619	-0.9035797210
C	-1.9847535056	0.4471745204	-1.1593276475
N	-4.4347269647	2.7331538553	0.3677065975
H	4.6079884395	-1.1435461042	0.2503624246
H	5.2032294825	1.2576729544	0.4821741964
H	3.4277148439	2.9759760155	0.2580748298
H	1.1036233995	2.3180389605	-0.2048246916
H	2.2658035307	-1.8104647289	-0.1420655224
H	-0.2896716212	1.3735362055	1.6248725970
H	-2.3192773419	2.7095949638	1.9865040329
H	-3.9121839799	1.2347404265	-1.7285824053
H	-1.8887644653	-0.1572035783	-2.0550351724
H	-4.5942310371	3.2037149314	1.2416300770
H	-5.2476486052	2.5213255720	-0.1870777912
H	0.1234542831	-1.0232629531	-1.0428184854
O	-4.3381214356	-0.3127202987	-0.2009214496
O	-5.6029875912	0.1654052204	-0.1235453473
O	-6.1090362002	0.4402024836	-1.2746431584
