# Supplementary material for: Computational Studies of Rubber Ozonation Explain the Effectiveness of 6PPD as an Antidegradant and the Mechanism of Its Quinone Formation
Source: Environ Sci Technol. 2023 Mar 24;57(13):5216–30. doi: 10.1021/acs.est.2c08717 (PMC10079164; doi:10.1021/acs.est.2c08717)
Supplement: Supplementary file 3 — es2c08717_si_003.zip [file es2c08717_si_003.zip › stationary_point_geoms/transition_structures/4adpa-qdi_po_3_ts.xyz]

27
C	-2.4703971352	1.2971133192	0.8151616763
C	-2.4420247351	-0.0441662521	0.4460581207
C	-1.3413735389	-0.5419618078	-0.2403831681
C	-0.2681538625	0.2870968356	-0.5436748516
C	-0.2946224760	1.6296261523	-0.1644351606
C	-1.4114716808	2.1367578125	0.4999892315
N	0.7504029142	2.5121208356	-0.5107297810
C	1.9264532511	2.3512401989	-0.0432697942
C	2.3353579848	1.3335394509	0.9440234104
C	3.6224349353	1.1231381141	1.2282187687
C	4.7058013212	1.8752477061	0.5672621098
C	4.2983309414	3.0548419112	-0.2228914838
C	2.9729151581	3.2838679172	-0.5069086602
N	5.9448151630	1.5859545207	0.6347653188
H	-3.3292690296	1.6960853712	1.3448731162
H	-3.2772204138	-0.6938732768	0.6836355077
H	-1.3147684262	-1.5834723870	-0.5440062731
H	0.5888824621	-0.0949258980	-1.0896340664
H	-1.4320274871	3.1880296699	0.7664179722
H	1.5554805191	0.7590872618	1.4306491682
H	3.9159017134	0.3685451009	1.9531402910
H	5.0902120651	3.5713330992	-0.7509632092
H	2.6690714684	3.9907713260	-1.2689350364
H	6.0904443576	0.7590597560	1.2149950204
O	4.5384058527	4.3723538149	1.4811762234
O	3.6638003737	5.2352408621	1.1590718458
O	2.5060943043	4.7237660852	1.0454396034
