# Supplementary material for: Computational Studies of Rubber Ozonation Explain the Effectiveness of 6PPD as an Antidegradant and the Mechanism of Its Quinone Formation
Source: Environ Sci Technol. 2023 Mar 24;57(13):5216–30. doi: 10.1021/acs.est.2c08717 (PMC10079164; doi:10.1021/acs.est.2c08717)
Supplement: Supplementary file 3 — es2c08717_si_003.zip [file es2c08717_si_003.zip › stationary_point_geoms/transition_structures/meppd_demore_5_ts.xyz]

32
C	-2.8408008461	1.3058333730	0.6345182018
C	-3.0735688315	0.0508236643	0.0843110691
C	-2.1016735863	-0.5426147400	-0.7120892283
C	-0.9044587276	0.1137734031	-0.9628419941
C	-0.6655875680	1.3593014988	-0.3893386996
C	-1.6367027308	1.9568535009	0.4075214575
N	0.5522026820	2.0419168938	-0.6364553867
C	1.8086313787	1.5576229960	-0.4080828077
C	2.0144056972	0.3440571764	0.3359958567
C	3.3335740849	-0.1530826497	0.4708798657
C	4.4263808179	0.5990831829	0.1032755444
C	4.2048087371	1.8631418809	-0.5217050212
C	2.9315326708	2.3102125147	-0.7812042616
N	5.7130822091	0.1225263386	0.2823722753
H	-3.5918168849	1.7723210036	1.2630768605
H	-4.0088224070	-0.4634397263	0.2765314970
H	-2.2792886535	-1.5184446036	-1.1515529696
H	-0.1534669222	-0.3323241037	-1.6068844232
H	-1.4303145194	2.9161029097	0.8712993984
H	0.4803485496	3.0256458399	-0.8401809444
H	1.1956384030	-0.3611968979	0.4122395021
H	5.0479577140	2.4745433285	-0.8188087413
H	2.7883761144	3.2604371243	-1.2880137222
H	5.7841354514	-0.6199257738	0.9576257935
H	3.4732885548	-1.1245388429	0.9348518907
O	1.4806925436	1.1205172001	2.0021882862
O	1.2498579683	0.0735186847	2.8517999111
O	0.2056624527	-0.5966423445	2.5385357891
C	6.8715031068	0.9882019903	0.1986202220
H	7.0248073943	1.3372799195	-0.8263689471
H	6.8036624623	1.8638679816	0.8579832745
H	7.7535028847	0.4127535765	0.4812563514
