# Supplementary material for: Computational Studies of Rubber Ozonation Explain the Effectiveness of 6PPD as an Antidegradant and the Mechanism of Its Quinone Formation
Source: Environ Sci Technol. 2023 Mar 24;57(13):5216–30. doi: 10.1021/acs.est.2c08717 (PMC10079164; doi:10.1021/acs.est.2c08717)
Supplement: Supplementary file 3 — es2c08717_si_003.zip [file es2c08717_si_003.zip › stationary_point_geoms/transition_structures/meppd_terminal_nh_insertion_ts.xyz]

32
C	-3.1997998181	1.4600024730	0.3744885740
C	-3.4144703428	0.1733309081	-0.1043787253
C	-2.3611327925	-0.5145046772	-0.6960838396
C	-1.1074190473	0.0699445746	-0.8124258954
C	-0.8853350933	1.3541565887	-0.3103792846
C	-1.9440844531	2.0440480627	0.2828907586
N	0.3575470642	1.9940364367	-0.4420425860
C	1.6206368057	1.4351879076	-0.2911877818
C	1.8292634493	0.1789741202	0.2978193063
C	3.1088599828	-0.3195541272	0.4520385319
C	4.2107129598	0.4181595615	0.0159020725
C	4.0170581304	1.6786081188	-0.5548627307
C	2.7339768829	2.1711566462	-0.7111776682
N	5.5286275192	-0.0289835954	0.1846389533
H	-4.0120393117	2.0121888785	0.8356104525
H	-4.3930045683	-0.2864372460	-0.0231379633
H	-2.5188826879	-1.5132493435	-1.0901565176
H	-0.3040527564	-0.4593381601	-1.3122948722
H	-1.7750119267	3.0416126833	0.6780436670
H	0.3300763741	2.9979954147	-0.4967747729
H	0.9869826319	-0.3975069826	0.6589539327
H	3.2418023095	-1.2889345501	0.9188111316
H	4.8782039604	2.2544880498	-0.8776363099
H	2.5869707168	3.1445946569	-1.1694425252
H	6.2342354006	0.5151460345	-0.3880460925
C	5.8497577505	-1.4177035413	0.4513727947
H	5.4174364371	-1.7326906568	1.4026691958
H	5.4711445058	-2.0517309110	-0.3540573847
H	6.9334422253	-1.5000270922	0.5112281239
O	6.2936232263	0.7886028020	1.5466938209
O	6.4432995137	1.9901664958	1.0534470655
O	7.1757046513	1.8882606701	-0.0956269314
