# Supplementary material for: Computational Studies of Rubber Ozonation Explain the Effectiveness of 6PPD as an Antidegradant and the Mechanism of Its Quinone Formation
Source: Environ Sci Technol. 2023 Mar 24;57(13):5216–30. doi: 10.1021/acs.est.2c08717 (PMC10079164; doi:10.1021/acs.est.2c08717)
Supplement: Supplementary file 3 — es2c08717_si_003.zip [file es2c08717_si_003.zip › stationary_point_geoms/transition_structures/4adpa_po_4_ts.xyz]

29
C	-2.9795462293	1.5837696923	0.6287239488
C	-3.1170402461	0.2453673884	0.2828171413
C	-2.0066449888	-0.4472925428	-0.1884573587
C	-0.7751413187	0.1789480344	-0.3138167179
C	-0.6322147401	1.5213977312	0.0498740970
C	-1.7483007639	2.2158555006	0.5232806571
N	0.5798906090	2.2005478826	-0.1100303371
C	1.8609563676	1.6804192320	0.1155416895
C	2.1364438848	0.5499665825	0.8256013850
C	3.4732462463	0.0887263382	0.9942061511
C	4.5407186984	0.7799961647	0.5010991301
C	4.2916898952	1.9643394281	-0.2548278398
C	2.9551647249	2.3861193393	-0.4898371166
N	5.8778848758	0.4170856440	0.7112038371
H	-3.8347552697	2.1424019118	0.9951943394
H	-4.0767345790	-0.2508178771	0.3740280409
H	-2.1010878926	-1.4889987724	-0.4782711208
H	0.0742496199	-0.3607506193	-0.7166018650
H	-1.6450291030	3.2585897973	0.8111378949
H	0.5133784825	3.2048923041	-0.1009956734
H	5.1004360627	2.6718331651	-0.3912048029
H	2.7861600840	3.4037614591	-0.8248023502
H	5.9906041909	-0.5235350842	1.0589697604
H	6.4601319104	0.5648683800	-0.1013091039
H	1.3317568913	-0.0123625534	1.2844581916
H	3.6383289342	-0.8239946305	1.5596302082
O	2.7244620586	1.7172756977	-2.3894889070
O	3.9220520121	1.9038471611	-2.8222160287
O	4.7582960829	1.1917830456	-2.1466715506
