# Supplementary material for: Computational Studies of Rubber Ozonation Explain the Effectiveness of 6PPD as an Antidegradant and the Mechanism of Its Quinone Formation
Source: Environ Sci Technol. 2023 Mar 24;57(13):5216–30. doi: 10.1021/acs.est.2c08717 (PMC10079164; doi:10.1021/acs.est.2c08717)
Supplement: Supplementary file 3 — es2c08717_si_003.zip [file es2c08717_si_003.zip › stationary_point_geoms/transition_structures/4adpa-oh_demore_w_h-abs_7_ts.xyz]

30
C	-3.1346572688	1.4287422473	0.4024352125
C	-3.2896402422	0.0550719361	0.2599161050
C	-2.2144742637	-0.7081391594	-0.1799162721
C	-0.9954438163	-0.1129323952	-0.4753982737
C	-0.8335269233	1.2635676267	-0.3110632738
C	-1.9141728867	2.0296270521	0.1282723904
N	0.3702827685	1.9120038125	-0.6382542949
C	1.6522491194	1.5030369012	-0.3236946729
C	1.9880106092	0.4038683341	0.4280692014
C	3.3387400094	0.1041896165	0.7309164020
C	4.3856027571	0.8859066327	0.1279788171
C	4.0412471334	2.0011050296	-0.6442996437
C	2.7166311282	2.3081796543	-0.8535024235
N	5.6672467129	0.5281365731	0.3771194331
H	-3.9653402590	2.0384650413	0.7421870835
H	-4.2400365611	-0.4157837271	0.4851128406
H	-2.3268439061	-1.7795091981	-0.3103577713
H	-0.1757717604	-0.7105812737	-0.8566803631
H	-1.7885594259	3.1002131204	0.2610475273
H	0.2921533680	2.8629609458	-0.9581051236
H	1.2175016282	-0.2264032609	0.8503922544
H	4.8176930048	2.6358758879	-1.0634561752
H	5.8065333775	-0.0154026817	1.2264471298
H	6.3994095194	1.1722697177	0.1295671580
O	2.3188288498	3.3951520519	-1.5668105684
H	3.0862673476	3.8972553755	-1.8534519510
H	3.5979855951	-0.9103612977	1.0151997411
O	3.6515589377	0.6668207804	2.5653176193
O	4.0342145518	-0.4171303088	3.2805415484
O	5.1334642954	-0.9447767345	2.8517703433
