# Supplementary material for: Computational Studies of Rubber Ozonation Explain the Effectiveness of 6PPD as an Antidegradant and the Mechanism of Its Quinone Formation
Source: Environ Sci Technol. 2023 Mar 24;57(13):5216–30. doi: 10.1021/acs.est.2c08717 (PMC10079164; doi:10.1021/acs.est.2c08717)
Supplement: Supplementary file 3 — es2c08717_si_003.zip [file es2c08717_si_003.zip › stationary_point_geoms/transition_structures/4adpa_demore_w_h-abs_3_ts.xyz]

29
C	-3.3331923412	1.1242553190	0.6297187000
C	-3.3536893663	-0.1844663374	0.1596600933
C	-2.2076688661	-0.7143827370	-0.4198091147
C	-1.0516119403	0.0472629012	-0.5344236611
C	-1.0245084172	1.3527988328	-0.0407229679
C	-2.1774961715	1.8854534227	0.5409500039
N	0.1153068002	2.1673664362	-0.1439660049
C	1.4344263886	1.7512063496	-0.2393011785
C	1.8655837876	0.5669072192	0.4326407215
C	3.1711407138	0.1653278618	0.3844297898
C	4.1346705833	0.9426829710	-0.2962562607
C	3.7180288540	2.1573162560	-0.9354057053
C	2.3565610244	2.5021765258	-0.9370466140
N	5.4388734428	0.6142766572	-0.3271238224
H	-4.2208760621	1.5540921368	1.0819494241
H	-4.2548736679	-0.7819747331	0.2391340713
H	-2.2141153292	-1.7282522960	-0.8066352371
H	-0.1767010509	-0.3638347046	-1.0255457657
H	-2.1564626356	2.8986563045	0.9313104289
H	-0.0533346176	3.1410275325	-0.3339101421
H	1.1462031071	-0.0031587685	1.0086281393
H	4.3762666027	2.5731685035	-1.6891227303
H	5.7619259441	-0.1524750273	0.2385499023
H	6.0889020948	1.3783236346	-0.5122015967
H	3.4857339805	-0.7310754190	0.9097484333
H	2.0370045522	3.3827820097	-1.4841814290
O	4.7092263762	3.3821903728	0.3840726607
O	5.6571193944	4.0296126422	-0.3100424316
O	6.5284074191	3.2384662338	-0.8504901061
