# Supplementary material for: Computational Studies of Rubber Ozonation Explain the Effectiveness of 6PPD as an Antidegradant and the Mechanism of Its Quinone Formation
Source: Environ Sci Technol. 2023 Mar 24;57(13):5216–30. doi: 10.1021/acs.est.2c08717 (PMC10079164; doi:10.1021/acs.est.2c08717)
Supplement: Supplementary file 3 — es2c08717_si_003.zip [file es2c08717_si_003.zip › stationary_point_geoms/transition_structures/4adpa-qdi_demore_3_ts.xyz]

27
C	-2.5881174769	1.1534631965	0.8594506861
C	-2.5242010069	-0.1772286263	0.4579209727
C	-1.4105773782	-0.6301056586	-0.2389244607
C	-0.3570053694	0.2317985084	-0.5164331316
C	-0.4171811462	1.5646595096	-0.1035082799
C	-1.5513268533	2.0272556319	0.5658120327
N	0.5981121672	2.4857891212	-0.4244326498
C	1.8142454477	2.3037591353	-0.0374958071
C	2.2802939031	1.2289174773	0.8631223208
C	3.5764699553	1.0750350140	1.1465118436
C	4.6114717285	1.9529953282	0.5709561516
C	4.1281171214	3.1691519427	-0.1263713423
C	2.8032264841	3.2542179797	-0.5077223272
N	5.8669970087	1.7484125061	0.6258587386
H	-3.4586284547	1.5175364876	1.3950629054
H	-3.3433604999	-0.8534223713	0.6765286167
H	-1.3590629048	-1.6617341432	-0.5714464110
H	0.5075570786	-0.1153696432	-1.0736564800
H	-1.6012099755	3.0717183439	0.8537715857
H	1.5359132556	0.5725425757	1.2980490148
H	3.9112548939	0.2810453688	1.8084923388
H	4.8941052636	3.7658708300	-0.6086779707
H	2.4429833326	4.0696207244	-1.1247006264
H	6.0706554275	0.8863361655	1.1336005336
O	4.0562216025	4.3048472345	1.4719065549
O	4.0620983204	5.6014762537	1.0954178793
O	5.1508352750	5.9583253074	0.5453856117
