# Supplementary material for: Computational Studies of Rubber Ozonation Explain the Effectiveness of 6PPD as an Antidegradant and the Mechanism of Its Quinone Formation
Source: Environ Sci Technol. 2023 Mar 24;57(13):5216–30. doi: 10.1021/acs.est.2c08717 (PMC10079164; doi:10.1021/acs.est.2c08717)
Supplement: Supplementary file 3 — es2c08717_si_003.zip [file es2c08717_si_003.zip › stationary_point_geoms/transition_structures/4adpa-oh_demore_w_h-abs_2_ts.xyz]

30
C	-3.2213795934	0.9948427716	0.8132473867
C	-3.3385763856	-0.2888454351	0.2919099372
C	-2.2828585661	-0.8319565614	-0.4311942522
C	-1.1167394455	-0.1050061780	-0.6315600635
C	-0.9923949943	1.1734410059	-0.0868921133
C	-2.0543244404	1.7231816357	0.6317401335
N	0.1594978983	1.9548046879	-0.2932235332
C	1.4512904923	1.5595261146	-0.1562143655
C	1.8572754575	0.3162892728	0.3433120468
C	3.1987509740	0.0484603678	0.5003732167
C	4.2135530294	0.9913186409	0.1333708948
C	3.8201533844	2.2047004117	-0.3682275500
C	2.4512821544	2.5611737525	-0.4515302778
N	5.5344046361	0.5977899887	0.2378146840
H	-4.0415519968	1.4318957747	1.3729689921
H	-4.2495213365	-0.8582165691	0.4399649800
H	-2.3724939932	-1.8244720935	-0.8606575640
H	-0.3121880660	-0.5137719557	-1.2331754101
H	-1.9523170756	2.7210334674	1.0471463215
H	0.0443922768	2.9702804475	-0.2702848530
H	1.1220757031	-0.4185139258	0.6526313711
H	4.5664021122	2.9267228336	-0.6812557655
H	5.7113698406	-0.1820953910	0.8494274802
H	6.2100174419	1.3402363851	0.3089099677
O	3.6596606081	-1.1202926326	1.0193340482
H	2.1574430866	3.3283340660	-1.1614631348
O	0.5436618428	4.8078435006	-0.1693664789
O	1.6465865014	4.9316822943	0.4965120769
O	2.0985012097	3.7545194608	0.9947642966
H	2.9194310440	-1.6831353378	1.2622776278
