# Supplementary material for: Computational Studies of Rubber Ozonation Explain the Effectiveness of 6PPD as an Antidegradant and the Mechanism of Its Quinone Formation
Source: Environ Sci Technol. 2023 Mar 24;57(13):5216–30. doi: 10.1021/acs.est.2c08717 (PMC10079164; doi:10.1021/acs.est.2c08717)
Supplement: Supplementary file 3 — es2c08717_si_003.zip [file es2c08717_si_003.zip › stationary_point_geoms/transition_structures/meppd_central_n_addition_ts.xyz]

32
C	-3.3509731117	1.2470160540	0.0385206463
C	-3.2939773769	0.1192949486	-0.7742944225
C	-2.0663673410	-0.3483164285	-1.2210382572
C	-0.8917860509	0.3018333506	-0.8583134346
C	-0.9724217169	1.4123663092	-0.0342800587
C	-2.1897486453	1.9046508916	0.4133147820
N	0.2540440927	2.1707468956	0.2888189000
C	1.5315241996	1.5137700564	0.1299111308
C	1.8338231397	0.3771573212	0.8658104753
C	3.0747778835	-0.2182820396	0.7007543642
C	4.0223903698	0.3168876700	-0.1844802075
C	3.6937749151	1.4816026299	-0.9025907087
C	2.4612733033	2.0777005514	-0.7374385080
N	5.2486823689	-0.2763381828	-0.3809698626
H	-4.3069254621	1.6112849427	0.3982027328
H	-4.2067239014	-0.3942407094	-1.0561352551
H	-2.0130578146	-1.2255608208	-1.8564765385
H	0.0670249650	-0.0618347053	-1.2059066944
H	-2.2179363533	2.7539114702	1.0818808550
H	0.2617551885	3.0148480038	-0.2804277321
H	1.0920506832	-0.0003542936	1.5711339383
H	3.3110789691	-1.0989356549	1.2850266663
H	4.4154878774	1.9101955788	-1.5910470199
H	2.2218794727	2.9796561346	-1.2961152816
H	5.9444748662	0.3054275896	-0.8144996254
C	5.7450248581	-1.3187809113	0.4924566849
H	5.7577148508	-1.0162877384	1.5474651466
H	5.1367309257	-2.2229310565	0.4005295793
H	6.7616511834	-1.5712169264	0.1905136865
O	0.1206508164	2.8818067940	1.6658405980
O	0.5133196206	1.9768804692	2.6620950220
O	-0.3605717757	0.9417045064	2.7006733986
