# Supplementary material for: Computational Studies of Rubber Ozonation Explain the Effectiveness of 6PPD as an Antidegradant and the Mechanism of Its Quinone Formation
Source: Environ Sci Technol. 2023 Mar 24;57(13):5216–30. doi: 10.1021/acs.est.2c08717 (PMC10079164; doi:10.1021/acs.est.2c08717)
Supplement: Supplementary file 3 — es2c08717_si_003.zip [file es2c08717_si_003.zip › stationary_point_geoms/transition_structures/2m2b_secondary_demore_1_ts.xyz]

18
C	-3.1170887501	0.4183896923	0.2828152564
C	-1.8225086422	1.0805777351	-0.0965021049
C	-0.6479261090	0.3649983313	-0.0641490652
C	0.6433005262	0.8633419250	-0.6293670751
C	-1.9353487802	2.3484111162	-0.9021129576
H	-2.9453484205	-0.4691305037	0.8934880376
H	-3.6631769366	0.1251524514	-0.6205270355
H	-3.7512496806	1.1097466697	0.8433085530
H	-0.6668347529	-0.6259637472	0.3769086751
H	1.4645103892	0.1838708524	-0.4019569014
H	0.8963267892	1.8479286949	-0.2198829221
H	0.5797138986	0.9800797988	-1.7176231453
H	-2.1151275465	2.1026173195	-1.9553379127
H	-1.0276094860	2.9507792344	-0.8469416531
H	-2.7717035006	2.9539263330	-0.5493617273
O	-0.3679303083	2.1075897374	2.0971643159
O	-1.6371878161	2.0183401288	1.7716711353
O	0.1384802264	0.9713971308	2.3818969268
