# Supplementary material for: Computational Studies of Rubber Ozonation Explain the Effectiveness of 6PPD as an Antidegradant and the Mechanism of Its Quinone Formation
Source: Environ Sci Technol. 2023 Mar 24;57(13):5216–30. doi: 10.1021/acs.est.2c08717 (PMC10079164; doi:10.1021/acs.est.2c08717)
Supplement: Supplementary file 3 — es2c08717_si_003.zip [file es2c08717_si_003.zip › stationary_point_geoms/transition_structures/4adpa-oh_demore_8_ts.xyz]

30
C	-3.1976759969	1.4826332838	0.5597556401
C	-3.2953692924	0.1145476356	0.3359651550
C	-2.1624771573	-0.5935008880	-0.0496705664
C	-0.9420131689	0.0474968058	-0.2150053074
C	-0.8428015450	1.4183305686	0.0304985669
C	-1.9785013474	2.1309041642	0.4189184016
N	0.3610415403	2.1202565359	-0.1567171312
C	1.6408101785	1.6596455617	0.0761117251
C	1.9628816146	0.5594032912	0.8350394391
C	3.3042983936	0.1144996953	0.9495802931
C	4.3626442559	0.9442164671	0.4404304165
C	4.0391914493	2.0889327876	-0.2764562807
C	2.7119605128	2.4301465714	-0.4724885399
N	5.6571069221	0.5450018117	0.6594776128
H	-4.0728231934	2.0505000713	0.8585502780
H	-4.2454543710	-0.3942018767	0.4566238719
H	-2.2253286673	-1.6598715326	-0.2405430237
H	-0.0752591104	-0.5120609249	-0.5477031437
H	-1.8983187605	3.1963271631	0.6150099795
H	0.2867891609	3.0709788725	-0.4760793049
H	1.1843849188	-0.0072948775	1.3274480375
H	4.8239695275	2.7096895140	-0.7016985390
H	5.7734620148	-0.4491474660	0.7884641007
H	6.3643849223	0.9581038555	0.0731103737
O	2.3391813393	3.5331827177	-1.1743844970
H	3.1174913969	4.0023786702	-1.4859888267
H	3.5487059639	-0.5396944228	1.7787146734
O	3.6124759857	-1.2990248217	-0.3042058333
O	2.7974787733	-2.3365550566	0.0600437558
O	1.6104897397	-2.2208481774	-0.4047655269
