# Supplementary material for: Computational Studies of Rubber Ozonation Explain the Effectiveness of 6PPD as an Antidegradant and the Mechanism of Its Quinone Formation
Source: Environ Sci Technol. 2023 Mar 24;57(13):5216–30. doi: 10.1021/acs.est.2c08717 (PMC10079164; doi:10.1021/acs.est.2c08717)
Supplement: Supplementary file 3 — es2c08717_si_003.zip [file es2c08717_si_003.zip › stationary_point_geoms/transition_structures/4adpa_demore_6_ts.xyz]

29
C	3.8089528006	-0.9035985409	0.3140210881
C	4.2082838156	0.1500857928	1.1285577584
C	3.4136957809	1.2863166723	1.2149879551
C	2.2282433724	1.3865275360	0.4961839287
C	1.8191811083	0.3165055146	-0.2968835758
C	2.6163247233	-0.8255875991	-0.3896011594
N	0.6310121173	0.3520398203	-1.0704560406
C	-0.6365707187	0.6944754607	-0.6922037225
C	-0.9252532175	1.3581270871	0.5479775107
C	-2.2828105688	1.4757418716	0.9541995174
C	-3.3055887468	1.2199493439	0.0801104855
C	-2.9945984626	0.7103927783	-1.2184309201
C	-1.7022375729	0.4436674624	-1.5789703643
N	-4.6410098507	1.3615607027	0.4343321395
H	4.4211250161	-1.7956442777	0.2337543788
H	5.1363238430	0.0876406745	1.6862505549
H	3.7222047384	2.1205799101	1.8361218623
H	1.6354744350	2.2924351134	0.5321701813
H	2.2916980298	-1.6578139190	-1.0080914174
H	-2.4899536827	1.8520854773	1.9502352919
H	-3.8032155934	0.5006042741	-1.9118369814
H	-1.4906457157	0.0153934096	-2.5548048499
H	-4.8207876205	1.9876521541	1.2028655565
H	-5.2834423560	1.4921065047	-0.3301088413
H	0.6815306762	-0.1774939485	-1.9268915749
H	-0.1735756694	1.3374287887	1.3274557203
O	-0.3855938797	3.0864799097	-0.0637164044
O	-0.7374325023	3.9797971661	0.9117179817
O	-0.0693803993	3.8151842602	1.9915995412
