# Supplementary material for: Computational Studies of Rubber Ozonation Explain the Effectiveness of 6PPD as an Antidegradant and the Mechanism of Its Quinone Formation
Source: Environ Sci Technol. 2023 Mar 24;57(13):5216–30. doi: 10.1021/acs.est.2c08717 (PMC10079164; doi:10.1021/acs.est.2c08717)
Supplement: Supplementary file 3 — es2c08717_si_003.zip [file es2c08717_si_003.zip › stationary_point_geoms/transition_structures/4adpa-oh_demore_4_ts.xyz]

30
C	-3.0487808754	1.7019485224	0.8856661289
C	-3.3204743885	0.3464826741	0.7415921271
C	-2.3778413518	-0.4792264692	0.1406689984
C	-1.1713586178	0.0332751417	-0.3204672398
C	-0.8919583520	1.3883075575	-0.1500531459
C	-1.8371450467	2.2203080871	0.4508968864
N	0.3087522610	1.9714093429	-0.6245087236
C	1.6023415230	1.5816744372	-0.3751990707
C	1.9185658294	0.3330057253	0.2683231222
C	3.2526266015	0.1328174747	0.7264930356
C	4.2829731423	0.9225309540	0.2936883657
C	3.9622318203	2.0550982848	-0.5097260205
C	2.6545513491	2.3901552197	-0.8049921241
N	5.6088933563	0.6992295373	0.6380763358
H	-3.7769782280	2.3589699916	1.3494560564
H	-4.2633636202	-0.0616323059	1.0887402582
H	-2.5875016313	-1.5355785189	0.0084665871
H	-0.4528189828	-0.5993085465	-0.8287241948
H	-1.6145868964	3.2752961333	0.5841456475
H	0.2109807659	2.9232724369	-0.9395993435
O	5.0235393450	2.7933182024	-0.9329298259
H	5.8394527953	-0.2710521314	0.7845539914
H	6.2774487716	1.1734399620	0.0516698383
H	2.4472042710	3.2972973587	-1.3682576201
H	3.4619645434	-0.7251369913	1.3545859514
H	1.1240399680	-0.1604381028	0.8144196812
H	4.7215969146	3.5035262854	-1.5049075991
O	1.7509974265	-0.7423607558	-1.2744430261
O	2.2012200310	-1.9982371489	-0.9532450555
O	3.4729666753	-2.1071830584	-1.0613766221
