# Supplementary material for: Computational Studies of Rubber Ozonation Explain the Effectiveness of 6PPD as an Antidegradant and the Mechanism of Its Quinone Formation
Source: Environ Sci Technol. 2023 Mar 24;57(13):5216–30. doi: 10.1021/acs.est.2c08717 (PMC10079164; doi:10.1021/acs.est.2c08717)
Supplement: Supplementary file 3 — es2c08717_si_003.zip [file es2c08717_si_003.zip › stationary_point_geoms/transition_structures/4adpa_po_1_ts.xyz]

29
C	-3.0976153840	1.1802529222	0.4213053357
C	-3.1472960209	0.2464936665	-0.6093276775
C	-1.9640111511	-0.1265698836	-1.2333644609
C	-0.7461934555	0.4171758859	-0.8428177484
C	-0.6964330275	1.3544328044	0.1925445451
C	-1.8893516805	1.7283193129	0.8216192992
N	0.5086972884	1.9531882919	0.5821896728
C	1.7434555270	1.2754173262	0.3558557894
C	2.0550795079	0.1073886051	1.1028304348
C	3.2986152596	-0.5532959542	0.8890175594
C	4.2044616456	-0.0645674065	-0.1116467522
C	3.9034143746	1.1033984549	-0.7566303000
C	2.6723033004	1.7693041472	-0.5115945370
N	5.3421337160	-0.8192821772	-0.3784908232
H	-4.0106686624	1.4843394351	0.9233894611
H	-4.0936130276	-0.1822891171	-0.9192464091
H	-1.9826954189	-0.8524367907	-2.0403859161
H	0.1684905205	0.1215184279	-1.3453504835
H	-1.8612217789	2.4572430328	1.6271741108
H	0.4615861172	2.3831386862	1.4955642002
H	1.2612335665	-0.4240475168	1.6133048629
H	3.4044676630	-1.5782323144	1.2239759555
H	4.5989325597	1.5205946474	-1.4781598369
H	2.4473868149	2.6889771865	-1.0419912926
H	5.7219541134	-1.2988567712	0.4238850407
H	6.0593929725	-0.3298460292	-0.8911437556
O	4.3517837458	0.0757687293	2.5040653929
O	3.7556407260	1.1927522945	2.7299070904
O	2.5042277884	0.9866006037	2.9557939423
