# Supplementary material for: Computational Studies of Rubber Ozonation Explain the Effectiveness of 6PPD as an Antidegradant and the Mechanism of Its Quinone Formation
Source: Environ Sci Technol. 2023 Mar 24;57(13):5216–30. doi: 10.1021/acs.est.2c08717 (PMC10079164; doi:10.1021/acs.est.2c08717)
Supplement: Supplementary file 3 — es2c08717_si_003.zip [file es2c08717_si_003.zip › stationary_point_geoms/transition_structures/4adpa-oh_demore_6_ts.xyz]

30
C	-3.0218053863	1.4651782815	-0.0399456401
C	-2.8717226638	0.4317384177	-0.9591192240
C	-1.6076595151	-0.0985233210	-1.1790823511
C	-0.4984903302	0.3893257600	-0.4971752908
C	-0.6549449809	1.4218609122	0.4255240070
C	-1.9250908292	1.9561974086	0.6514522870
N	0.4387663478	1.9147618620	1.1819063435
C	1.7701162615	1.6547691339	0.7356658290
C	2.4366614586	0.5569154110	1.3521816818
C	3.7354314819	0.2198711003	1.0097087288
C	4.3968594402	0.9466519551	0.0264400489
C	3.7248327245	2.0297952219	-0.6496421506
C	2.4264909020	2.4053704291	-0.1953079646
N	5.6949542184	0.6879074627	-0.3277921636
H	-4.0018199074	1.8940488190	0.1424455683
H	-3.7303109706	0.0481177846	-1.4986662612
H	-1.4716272957	-0.9010686136	-1.8965654183
H	0.4833677361	-0.0264278556	-0.6957225420
H	-2.0493515281	2.7579817767	1.3746078930
H	0.2984359231	2.8649930739	1.4927364882
O	1.7873649342	-0.1563165363	2.2852686946
H	4.3541679454	2.7961721831	-1.0907922411
H	6.0459381301	-0.2191699010	-0.0627629679
H	5.9179771861	0.9237769050	-1.2838842494
H	4.2130745275	-0.6201225913	1.5016116574
H	1.9363000427	3.2573877013	-0.6541349279
H	0.9288720656	0.2796263406	2.4132383988
O	3.4860949646	1.3490805146	-2.3735355483
O	2.7262370817	0.2166304981	-2.3238348041
O	3.4070465354	-0.8105235340	-1.9723370811
