# Supplementary material for: Computational Studies of Rubber Ozonation Explain the Effectiveness of 6PPD as an Antidegradant and the Mechanism of Its Quinone Formation
Source: Environ Sci Technol. 2023 Mar 24;57(13):5216–30. doi: 10.1021/acs.est.2c08717 (PMC10079164; doi:10.1021/acs.est.2c08717)
Supplement: Supplementary file 3 — es2c08717_si_003.zip [file es2c08717_si_003.zip › stationary_point_geoms/transition_structures/4adpa_demore_4_ts.xyz]

29
C	-2.9850076903	1.1945124961	0.3440875218
C	-2.8708873763	0.1006246898	-0.5077193984
C	-1.6147949954	-0.2704368133	-0.9698812987
C	-0.4798160468	0.4385670191	-0.5945171483
C	-0.5934912734	1.5220768153	0.2776735224
C	-1.8565594195	1.8941653283	0.7437668527
N	0.5240197514	2.2777045961	0.6922630569
C	1.8447406404	1.8409958710	0.5735083623
C	2.1772611409	0.5237306493	1.0194782007
C	3.4680045262	0.0733324490	0.9838373604
C	4.5000553909	0.8981860170	0.4968957798
C	4.1760858561	2.2109621417	0.0177143867
C	2.8409523071	2.6779940773	0.1476026645
N	5.8039160616	0.4939076783	0.4797561790
H	-3.9595252031	1.4984579385	0.7121846835
H	-3.7526986746	-0.4526656330	-0.8111351499
H	-1.5118108420	-1.1115335375	-1.6478011560
H	0.4894294564	0.1613205704	-0.9952361673
H	-1.9424814419	2.7312168981	1.4302846905
H	0.4003897840	3.2756298841	0.6301862704
H	1.3884129209	-0.1130975595	1.4027480269
H	4.9797300239	2.9389996658	-0.0185879803
H	2.6115763832	3.6907863012	-0.1666571595
H	5.9589367618	-0.5005875847	0.5341741200
H	6.3769824918	0.9433964580	-0.2193676545
H	3.7073510918	-0.9267673675	1.3311457461
O	4.5049549097	1.9472783398	-1.8506033879
O	3.6275628613	1.0279066667	-2.3198049374
O	3.9693203040	-0.1695795554	-2.0140402863
