# Supplementary material for: Computational Studies of Rubber Ozonation Explain the Effectiveness of 6PPD as an Antidegradant and the Mechanism of Its Quinone Formation
Source: Environ Sci Technol. 2023 Mar 24;57(13):5216–30. doi: 10.1021/acs.est.2c08717 (PMC10079164; doi:10.1021/acs.est.2c08717)
Supplement: Supplementary file 3 — es2c08717_si_003.zip [file es2c08717_si_003.zip › stationary_point_geoms/transition_structures/2m2b_tertiary_demore_2_ts.xyz]

18
C	-2.4513399849	-0.1179067941	0.8818435483
C	-1.2667669941	0.6407053081	0.3609354062
C	-0.0231175988	0.0637943949	0.3550665829
C	1.1635156841	0.6124280771	-0.3776386857
C	-1.5160935223	2.0015290005	-0.2213878719
H	-2.1527187348	-1.0416523918	1.3815571255
H	-3.1184490453	-0.3800826513	0.0510987421
H	-3.0318131385	0.4898496348	1.5801816533
H	0.0375013793	-0.9787990756	0.6550387558
H	2.0905497597	0.2609974639	0.0792558123
H	1.1727483293	1.7029809663	-0.3726639675
H	1.1544994338	0.2750496403	-1.4198922553
H	-1.5216586987	1.9578497673	-1.3171005173
H	-0.7394901056	2.7071678892	0.0803085580
H	-2.4795770050	2.3962163222	0.1053705472
O	0.7429655353	0.6680794669	2.2208913515
O	-0.2394058394	0.8117139008	3.0842499681
O	-0.9715259541	1.8253434806	2.8317973466
