# Supplementary material for: Computational Studies of Rubber Ozonation Explain the Effectiveness of 6PPD as an Antidegradant and the Mechanism of Its Quinone Formation
Source: Environ Sci Technol. 2023 Mar 24;57(13):5216–30. doi: 10.1021/acs.est.2c08717 (PMC10079164; doi:10.1021/acs.est.2c08717)
Supplement: Supplementary file 3 — es2c08717_si_003.zip [file es2c08717_si_003.zip › stationary_point_geoms/transition_structures/4adpa_demore_8_ts.xyz]

29
C	-3.1793453433	1.4502663649	0.5154153657
C	-3.2743460804	0.1526536917	0.0272885503
C	-2.1518273436	-0.4587307952	-0.5210582181
C	-0.9412463926	0.2171870029	-0.5849973087
C	-0.8446563321	1.5112840672	-0.0756304991
C	-1.9670675801	2.1265171331	0.4738044313
N	0.3694187804	2.2363355646	-0.1480831774
C	1.6261114890	1.7198900564	0.0129334049
C	1.8964985098	0.5469244953	0.7219966676
C	3.1965485574	0.1114234586	0.8642008576
C	4.2956540031	0.8591648543	0.3554256629
C	4.0517887422	2.0353234195	-0.3104857214
C	2.7216140768	2.4021928340	-0.6344602357
N	5.5883481936	0.4120955345	0.6000595492
H	-4.0498317499	1.9369786246	0.9423716798
H	-4.2192020577	-0.3780493791	0.0683203569
H	-2.2219481551	-1.4649976520	-0.9206315073
H	-0.0737007572	-0.2412006210	-1.0473450514
H	-1.8810878528	3.1321112689	0.8737025702
H	0.3135655469	3.1458008775	-0.5771614603
H	1.0862855798	-0.0127702964	1.1736654575
H	4.8702520360	2.6334285666	-0.6931581071
O	2.3523170354	1.7778490678	-2.3683550850
H	5.6694325088	-0.5733005484	0.7935838492
H	6.2736446837	0.7224088753	-0.0712545276
H	3.3953286428	-0.8032383782	1.4148732191
H	2.5453223678	3.4216077662	-0.9648011353
O	3.0734655501	0.6433653465	-2.5938508594
O	4.2870185612	0.8929509800	-2.9219980488
