# Supplementary material for: Computational Studies of Rubber Ozonation Explain the Effectiveness of 6PPD as an Antidegradant and the Mechanism of Its Quinone Formation
Source: Environ Sci Technol. 2023 Mar 24;57(13):5216–30. doi: 10.1021/acs.est.2c08717 (PMC10079164; doi:10.1021/acs.est.2c08717)
Supplement: Supplementary file 3 — es2c08717_si_003.zip [file es2c08717_si_003.zip › stationary_point_geoms/transition_structures/4adpa-qdi_po_4_ts.xyz]

27
C	-2.2704957686	1.2588287079	1.2279612172
C	-2.4419860562	0.0509797285	0.5600634362
C	-1.5652419528	-0.2964724310	-0.4609047452
C	-0.5168623443	0.5473259793	-0.8058506516
C	-0.3416047890	1.7536261642	-0.1268838077
C	-1.2341159369	2.1152309099	0.8811939579
N	0.6803423103	2.6506899643	-0.5062008250
C	1.9049144454	2.3857484988	-0.2683587980
C	2.4053744720	1.2187250933	0.4836341560
C	3.6894401898	1.1189367109	0.8343385019
C	4.6831289346	2.1549499901	0.4960322522
C	4.2387102402	3.2206163117	-0.4248898731
C	2.9142675969	3.3370916977	-0.7750491677
N	5.8741011173	2.1985609860	0.9466669627
H	-2.9542505477	1.5420568838	2.0215701145
H	-3.2588266642	-0.6102384498	0.8276716813
H	-1.6963245059	-1.2314744375	-0.9959215232
H	0.1653570306	0.2878117214	-1.6095536232
H	-1.1047127795	3.0669550831	1.3854565170
H	1.6886815274	0.4608189733	0.7775693621
H	4.0405148161	0.2725046640	1.4187182829
H	4.9446924335	4.0230482320	-0.5991959663
H	2.5244632748	4.2354447115	-1.2373812293
H	6.0541955351	1.4074534754	1.5658109075
O	4.9816650841	2.1474424157	-2.1466682106
O	4.1685095144	2.6106722459	-3.0059434570
O	2.9601792223	2.3518786696	-2.7075947717
