# Supplementary material for: Computational Studies of Rubber Ozonation Explain the Effectiveness of 6PPD as an Antidegradant and the Mechanism of Its Quinone Formation
Source: Environ Sci Technol. 2023 Mar 24;57(13):5216–30. doi: 10.1021/acs.est.2c08717 (PMC10079164; doi:10.1021/acs.est.2c08717)
Supplement: Supplementary file 3 — es2c08717_si_003.zip [file es2c08717_si_003.zip › stationary_point_geoms/transition_structures/4adpa_po_3_ts.xyz]

29
C	-2.9069173603	1.6752957808	0.6054334584
C	-3.1218389639	0.3032102665	0.5769042023
C	-2.0846531597	-0.5338782324	0.1785386501
C	-0.8510638800	-0.0154332195	-0.1872673446
C	-0.6292374883	1.3645120384	-0.1459305794
C	-1.6712221524	2.2031230672	0.2563832519
N	0.5852704239	1.9228806127	-0.5643042940
C	1.8569998088	1.4064597117	-0.2421368084
C	2.1216828176	0.5124516386	0.7532385995
C	3.4453989370	0.0515699899	1.0061759203
C	4.5079196327	0.5030145158	0.2810816991
C	4.2733450943	1.4892313488	-0.7315029002
C	2.9482817964	1.9257049515	-0.9993875118
N	5.8197095468	0.0467106337	0.4447995989
H	-3.7038245082	2.3451187610	0.9121232033
H	-4.0844228992	-0.1091941571	0.8578037913
H	-2.2397097039	-1.6074658628	0.1393912310
H	-0.0590032951	-0.6761602845	-0.5216373047
H	-1.5068342843	3.2765439358	0.2955754371
H	0.5744359250	2.9297478292	-0.6325250893
H	5.0330332884	1.6323926236	-1.4909434101
H	2.7329790887	2.4060275376	-1.9460020374
H	5.9745573115	-0.4526080907	1.3077191208
H	6.5170087144	0.7654984059	0.3153644283
H	1.3144021795	0.1349925076	1.3705161956
H	3.6013694221	-0.6744371287	1.7987616163
O	3.0446502020	3.8250100035	-0.1189074521
O	4.3038919073	4.0318410264	-0.2911177011
O	4.9907756992	3.1123308895	0.2909309289
