# Supplementary material for: Computational Studies of Rubber Ozonation Explain the Effectiveness of 6PPD as an Antidegradant and the Mechanism of Its Quinone Formation
Source: Environ Sci Technol. 2023 Mar 24;57(13):5216–30. doi: 10.1021/acs.est.2c08717 (PMC10079164; doi:10.1021/acs.est.2c08717)
Supplement: Supplementary file 3 — es2c08717_si_003.zip [file es2c08717_si_003.zip › stationary_point_geoms/transition_structures/meppd_demore_2_ts.xyz]

32
C	-3.0681850346	1.6043225436	0.5163982474
C	-3.2254408995	0.2531108213	0.2346611173
C	-2.1330130655	-0.4791361037	-0.2185931104
C	-0.8949538390	0.1228370891	-0.3947933269
C	-0.7347433584	1.4762412882	-0.0908354621
C	-1.8288312709	2.2120853852	0.3654735529
N	0.4934675905	2.1321792483	-0.2939312659
C	1.7569135726	1.6505994334	0.0130106419
C	1.9914671345	0.5182593248	0.7633266322
C	3.3098650458	0.0614902097	0.9703273890
C	4.4219167871	0.8624499763	0.5381445513
C	4.1651726925	2.0374495434	-0.1819566297
C	2.8682582431	2.4083730559	-0.4516083599
N	5.6731682818	0.3999927998	0.7947779436
H	-3.9111444379	2.1902622947	0.8680197791
H	-4.1908065236	-0.2243574450	0.3616487908
H	-2.2438959672	-1.5322231199	-0.4556331084
H	-0.0589016126	-0.4497813817	-0.7799758074
H	-1.7031771830	3.2640862965	0.6065260588
H	0.4340566568	3.1210583762	-0.4689576731
H	1.1711551505	-0.0456164965	1.1868664283
O	3.7429134795	-1.3675901381	-0.3215416213
H	4.9828551481	2.6444574064	-0.5512012212
H	2.6798858365	3.3009016677	-1.0413688412
H	5.7177786799	-0.5791889801	1.0299128514
H	3.4840297198	-0.6414863147	1.7762675753
O	2.7330510206	-2.2791054364	-0.2721802732
O	1.7534889044	-1.9783489094	-1.0395702383
C	6.8568704388	0.9785606366	0.1944032376
H	6.8132982972	0.9598494305	-0.9010566861
H	6.9863431231	2.0130384426	0.5231704024
H	7.7276430894	0.4104860556	0.5203014260
