# Supplementary material for: Computational Studies of Rubber Ozonation Explain the Effectiveness of 6PPD as an Antidegradant and the Mechanism of Its Quinone Formation
Source: Environ Sci Technol. 2023 Mar 24;57(13):5216–30. doi: 10.1021/acs.est.2c08717 (PMC10079164; doi:10.1021/acs.est.2c08717)
Supplement: Supplementary file 3 — es2c08717_si_003.zip [file es2c08717_si_003.zip › stationary_point_geoms/transition_structures/4adpa-qdi_demore_1_ts.xyz]

27
C	-2.7949030765	1.4211788784	0.9514015594
C	-2.8771156043	0.1797472660	0.3274686896
C	-1.8183793526	-0.2665652860	-0.4535370703
C	-0.6741645309	0.5087173105	-0.5949385714
C	-0.5873755747	1.7494858825	0.0414974131
C	-1.6672146519	2.2132130238	0.7956605894
N	0.5248280602	2.5923993469	-0.1299001506
C	1.7153668855	2.2105839932	0.2005320088
C	2.0338220811	0.9817669891	0.8980797685
C	3.3290392273	0.7317765550	1.3261555996
C	4.4590143759	1.5454836157	0.8045847348
C	4.1011251636	2.7966292410	0.1194596795
C	2.8300343918	3.1119671514	-0.1390794847
N	5.6848255118	1.2141325317	0.9130398923
H	-3.6217185774	1.7809181056	1.5548212394
H	-3.7671840031	-0.4295235975	0.4396622119
H	-1.8809801574	-1.2245389778	-0.9593143297
H	0.1473925470	0.1717475415	-1.2193813585
H	-1.6014884487	3.1914430167	1.2592867962
H	1.2339135495	0.3104516059	1.1839024148
H	3.5792368099	-0.2599305708	1.6897778644
H	4.9256227797	3.4420931935	-0.1610063105
H	2.5550116705	4.0348351246	-0.6373759980
H	5.7813517832	0.3338508776	1.4206164011
O	3.2255636767	1.2561232610	3.2011789486
O	2.8783275671	2.5535700926	3.3878665890
O	3.8519829966	3.3558832278	3.2331769734
