# Supplementary material for: Computational Studies of Rubber Ozonation Explain the Effectiveness of 6PPD as an Antidegradant and the Mechanism of Its Quinone Formation
Source: Environ Sci Technol. 2023 Mar 24;57(13):5216–30. doi: 10.1021/acs.est.2c08717 (PMC10079164; doi:10.1021/acs.est.2c08717)
Supplement: Supplementary file 3 — es2c08717_si_003.zip [file es2c08717_si_003.zip › stationary_point_geoms/transition_structures/meppd_demore_6_ts.xyz]

32
C	3.8482140226	-0.9330982794	0.3455397208
C	4.2579870930	0.1303344044	1.1420372593
C	3.4716226545	1.2733314240	1.2130859083
C	2.2843075783	1.3707434075	0.4969984060
C	1.8645056594	0.2913076979	-0.2776451275
C	2.6536580350	-0.8576562272	-0.3549995449
N	0.6743321203	0.3219008113	-1.0475410234
C	-0.5890305330	0.6868317061	-0.6760927462
C	-0.8682840145	1.3858626186	0.5519413554
C	-2.2224540691	1.5097420938	0.9602226281
C	-3.2577653129	1.2493134990	0.0940519313
C	-2.9515724572	0.7183439088	-1.1994767781
C	-1.6585356585	0.4293359121	-1.5512551118
N	-4.5713422609	1.4378669669	0.4734951590
H	4.4537583189	-1.8306550510	0.2770685770
H	5.1875941729	0.0701451051	1.6973707536
H	3.7882313905	2.1152176623	1.8197165329
H	1.6986480238	2.2815848240	0.5203688627
H	2.3210709926	-1.6972549839	-0.9591727991
H	-2.4245822564	1.9003876473	1.9521334476
H	-3.7490502825	0.5091185608	-1.9015210494
H	-1.4537022711	-0.0198103367	-2.5193189887
H	-4.6900780674	2.0366454289	1.2729579536
H	0.7169213955	-0.2274242689	-1.8919299220
H	-0.1175447150	1.3634554385	1.3326369449
O	-0.3158561277	3.0732025226	-0.0904953178
O	-0.6504992048	3.9955445866	0.8683026765
O	0.0157077991	3.8403534020	1.9506041948
C	-5.6626773597	1.4484808996	-0.4786553281
H	-5.8104317849	0.4571036718	-0.9160962845
H	-6.5791804120	1.7103883593	0.0506626493
H	-5.5157291690	2.1705351878	-1.2925775395
