# Supplementary material for: Computational Studies of Rubber Ozonation Explain the Effectiveness of 6PPD as an Antidegradant and the Mechanism of Its Quinone Formation
Source: Environ Sci Technol. 2023 Mar 24;57(13):5216–30. doi: 10.1021/acs.est.2c08717 (PMC10079164; doi:10.1021/acs.est.2c08717)
Supplement: Supplementary file 3 — es2c08717_si_003.zip [file es2c08717_si_003.zip › stationary_point_geoms/transition_structures/4adpa-oh_demore_2_ts.xyz]

30
C	-2.3168287662	0.5581775894	1.4041068649
C	-3.2206820624	0.0814020541	0.4608573252
C	-2.9272398384	0.2091148234	-0.8914313789
C	-1.7345486543	0.7911811176	-1.2997392248
C	-0.8291406513	1.2682419253	-0.3532072000
C	-1.1310630417	1.1592019569	1.0046421398
N	0.3533516656	1.9037561088	-0.7820234799
C	1.6275090463	1.6006411360	-0.3568327172
C	1.9450013088	0.5647682270	0.5119181342
C	3.2732088837	0.2997615018	0.8084889157
C	4.3405560517	1.0803559899	0.2814806470
C	4.0245609863	2.1229359882	-0.5529649910
C	2.6904880261	2.3516884580	-0.9689008349
N	5.6368542431	0.7960911543	0.6838868008
H	-2.5440141231	0.4791166492	2.4622355385
H	-4.1493135200	-0.3799879651	0.7779568934
H	-3.6253597757	-0.1565631605	-1.6370209960
H	-1.4937402578	0.8707456903	-2.3556661172
H	-0.4452771200	1.5662890794	1.7399515327
H	0.3288375272	2.2885244550	-1.7157003094
H	4.8118981573	2.7589879509	-0.9406045991
H	5.7686123343	-0.1287879855	1.0613835789
H	6.3492267665	1.0575572388	0.0211103810
O	3.6449701721	-0.7280515695	1.6167870037
H	2.4395295760	3.3276994297	-1.3667008442
H	2.8686912435	-1.2207756159	1.8961537686
H	1.1678203850	-0.0698078582	0.9241843803
O	2.4306854013	1.5441520221	-2.7020278730
O	3.4306319356	2.0059488705	-3.5130063942
O	4.5152197006	1.3385067384	-3.3827615448
