# Supplementary material for: Computational Studies of Rubber Ozonation Explain the Effectiveness of 6PPD as an Antidegradant and the Mechanism of Its Quinone Formation
Source: Environ Sci Technol. 2023 Mar 24;57(13):5216–30. doi: 10.1021/acs.est.2c08717 (PMC10079164; doi:10.1021/acs.est.2c08717)
Supplement: Supplementary file 3 — es2c08717_si_003.zip [file es2c08717_si_003.zip › stationary_point_geoms/transition_structures/4adpa-qdi_demore_5_ts.xyz]

27
C	0.0150940559	-2.2296592861	1.5872891740
C	1.0961285438	-2.9614782267	1.1063816829
C	1.9190534421	-2.4082959311	0.1337632313
C	1.6757431769	-1.1268276043	-0.3464157108
C	0.5986988718	-0.3920115304	0.1478623443
C	-0.2446356779	-0.9559836033	1.1037229332
N	0.2998613025	0.8933977850	-0.3558217469
C	1.0561624511	1.8889034733	-0.1044844345
C	2.2522083871	1.8433653876	0.7803032353
C	3.1023045863	2.9326916433	0.8303544679
C	2.7539355417	4.2066164712	0.2189235499
C	1.4924567167	4.2655242646	-0.5387418337
C	0.7108467170	3.1936478712	-0.6875055066
N	3.4789546957	5.2652224741	0.2978956419
H	-0.6347480850	-2.6558873467	2.3444413842
H	1.2904106819	-3.9598704388	1.4825178783
H	2.7574419939	-2.9754502307	-0.2574240870
H	2.3074134751	-0.6947503682	-1.1168425980
H	-1.0885243896	-0.3804953455	1.4680923381
H	2.6036556410	0.8655882774	1.0886805750
H	4.0259544658	2.8740331911	1.3994546763
H	1.2421111781	5.2262744666	-0.9744921609
H	-0.2108573427	3.2263223919	-1.2577680107
H	4.3198508203	5.0836485644	0.8476376548
O	1.2714002986	2.1072235974	2.4474175183
O	2.0123858302	1.6235648042	3.4691100894
O	2.1795764217	0.3650772486	3.4140253140
