# Supplementary material for: Computational Studies of Rubber Ozonation Explain the Effectiveness of 6PPD as an Antidegradant and the Mechanism of Its Quinone Formation
Source: Environ Sci Technol. 2023 Mar 24;57(13):5216–30. doi: 10.1021/acs.est.2c08717 (PMC10079164; doi:10.1021/acs.est.2c08717)
Supplement: Supplementary file 3 — es2c08717_si_003.zip [file es2c08717_si_003.zip › stationary_point_geoms/transition_structures/4adpa-qdi_demore_7_ts.xyz]

27
C	-2.3968187708	1.1960055029	0.8872424949
C	-2.4317222113	-0.0811412010	0.3357827670
C	-1.3752622623	-0.5154685087	-0.4550720756
C	-0.2809527598	0.3106987830	-0.6811747487
C	-0.2442469485	1.5870600817	-0.1189392842
C	-1.3183670728	2.0359333129	0.6495179477
N	0.8200133243	2.4770295031	-0.3763512979
C	2.0103719911	2.2008817668	-0.0131844238
C	2.4381440513	1.0224310416	0.7635155100
C	3.7329311543	0.7365440329	0.9237388664
C	4.8023967091	1.5619862997	0.3263710964
C	4.3952752106	2.7810965670	-0.3519541992
C	3.0690131999	3.1676677317	-0.3899934212
N	6.0543017326	1.2775302036	0.3732843143
H	-3.2221177007	1.5459194147	1.4985404529
H	-3.2831159979	-0.7290834689	0.5129440281
H	-1.3999803780	-1.5042145595	-0.9014643860
H	0.5409143235	-0.0196340283	-1.3087889459
H	-1.2897210265	3.0411109206	1.0559420905
H	1.6691640873	0.3965590543	1.2014190672
H	4.0426419663	-0.1289532555	1.5033774978
H	5.1817425438	3.4117117768	-0.7506354469
H	2.7379975990	3.9901639485	-1.0141874223
H	6.2050621639	0.4029383899	0.8778674000
O	3.0260866872	4.2083817362	1.2641875343
O	3.4946068822	5.4518234936	1.0168182572
O	2.7454801020	6.1230330605	0.2401067272
