# Supplementary material for: Computational Studies of Rubber Ozonation Explain the Effectiveness of 6PPD as an Antidegradant and the Mechanism of Its Quinone Formation
Source: Environ Sci Technol. 2023 Mar 24;57(13):5216–30. doi: 10.1021/acs.est.2c08717 (PMC10079164; doi:10.1021/acs.est.2c08717)
Supplement: Supplementary file 3 — es2c08717_si_003.zip [file es2c08717_si_003.zip › stationary_point_geoms/transition_structures/meppd_demore_4_ts.xyz]

32
C	-2.9609342290	1.2161277728	0.0976683314
C	-2.8276447895	0.1513207475	-0.7875315985
C	-1.5612894000	-0.2047264957	-1.2332356620
C	-0.4350490885	0.4902201596	-0.8085930253
C	-0.5682550678	1.5440817577	0.0966758263
C	-1.8418553134	1.9011957872	0.5459126568
N	0.5386452166	2.2850969149	0.5616517870
C	1.8637742601	1.8585016009	0.4550447270
C	2.1959720329	0.5276691246	0.8520283892
C	3.4895483702	0.0812141264	0.8297412233
C	4.5303735938	0.9319632502	0.4008419632
C	4.2004840557	2.2605323896	-0.0384323141
C	2.8649867506	2.7180223749	0.0855604063
N	5.8324227920	0.5518858601	0.3677867709
H	-3.9435283567	1.5084424567	0.4535576552
H	-3.7023163972	-0.3908564445	-1.1292673266
H	-1.4428717002	-1.0225997089	-1.9366023078
H	0.5429678352	0.2258144627	-1.1961691927
H	-1.9435704906	2.7150655575	1.2577252442
H	0.4120666538	3.2842871336	0.5389001873
H	1.4027615515	-0.1291086415	1.1903065405
H	5.0008086066	2.9931492951	-0.0487832290
H	2.6367483182	3.7412375383	-0.1938349423
H	6.3996804809	1.1187193886	-0.2444046292
H	3.7117010519	-0.9318369893	1.1409401578
O	4.5516857440	2.0467025721	-1.9217920348
O	3.7337104265	1.0914884047	-2.4154709739
O	4.1414416668	-0.0945310166	-2.1361632768
C	6.2128415966	-0.8459621029	0.4395807503
H	5.9764598510	-1.2572523345	1.4237813124
H	5.7034749386	-1.4361534544	-0.3311268510
H	7.2900995091	-0.9218879574	0.2941671048
