# Supplementary material for: Computational Studies of Rubber Ozonation Explain the Effectiveness of 6PPD as an Antidegradant and the Mechanism of Its Quinone Formation
Source: Environ Sci Technol. 2023 Mar 24;57(13):5216–30. doi: 10.1021/acs.est.2c08717 (PMC10079164; doi:10.1021/acs.est.2c08717)
Supplement: Supplementary file 3 — es2c08717_si_003.zip [file es2c08717_si_003.zip › stationary_point_geoms/transition_structures/meppd_demore_8_ts.xyz]

32
C	-3.2035589237	1.4340207558	0.5262258266
C	-3.2939585948	0.1467887651	0.0105078995
C	-2.1708183287	-0.4462415107	-0.5563733090
C	-0.9642131389	0.2375699285	-0.6114711978
C	-0.8720597110	1.5209698526	-0.0749222540
C	-1.9951848362	2.1176795535	0.4932694939
N	0.3373244834	2.2551904719	-0.1370889541
C	1.5983367675	1.7437888571	0.0065652228
C	1.8846281926	0.5585551053	0.6821182793
C	3.1903861114	0.1244446649	0.8071042613
C	4.2835635691	0.8983736411	0.3200018404
C	4.0185802008	2.0942996834	-0.3113315806
C	2.6869351990	2.4531646836	-0.6317200024
N	5.5875431356	0.4795957854	0.5116704724
H	-4.0745414171	1.9065100063	0.9679262511
H	-4.2356501626	-0.3900117721	0.0447446993
H	-2.2373345216	-1.4441175636	-0.9770885733
H	-0.0963122351	-0.2063659298	-1.0869856459
H	-1.9125176031	3.1148017091	0.9145058243
H	0.2738926406	3.1704272772	-0.5527597781
H	1.0822697279	-0.0217356010	1.1218414883
H	4.8302595766	2.7133122922	-0.6757799208
O	2.3243673475	1.8855946008	-2.3649896710
H	6.2352255730	0.8912761275	-0.1403507274
H	3.3817918566	-0.8076170914	1.3244750456
H	2.5002894061	3.4827123049	-0.9241338915
O	3.0371226216	0.7476625612	-2.6151771889
O	4.2545317925	0.9944004243	-2.9314780698
C	5.8984004919	-0.8869930122	0.8828319556
H	5.5633642035	-1.0988376764	1.9018030932
H	5.4522210084	-1.6277318044	0.2061341727
H	6.9815326972	-1.0110468903	0.8638524584
