# Supplementary material for: Computational Studies of Rubber Ozonation Explain the Effectiveness of 6PPD as an Antidegradant and the Mechanism of Its Quinone Formation
Source: Environ Sci Technol. 2023 Mar 24;57(13):5216–30. doi: 10.1021/acs.est.2c08717 (PMC10079164; doi:10.1021/acs.est.2c08717)
Supplement: Supplementary file 3 — es2c08717_si_003.zip [file es2c08717_si_003.zip › stationary_point_geoms/transition_structures/meppd_central_nh_insertion_ts.xyz]

32
C	-3.4100845890	1.0616614850	-0.1518925143
C	-3.4289396795	-0.0806305763	-0.9450895839
C	-2.2308936510	-0.6523937082	-1.3543784288
C	-1.0159493297	-0.1048095730	-0.9630941899
C	-1.0069479948	1.0284781426	-0.1526987841
C	-2.2061894778	1.6247133807	0.2426836075
N	0.1962672473	1.6640162011	0.2529670360
C	1.4914579340	1.1519526840	0.0328697921
C	1.8318108774	-0.1668953447	0.3290615575
C	3.1287902109	-0.6112974816	0.1521441219
C	4.1275165032	0.2655832113	-0.3067209599
C	3.7814456787	1.6031530887	-0.5548166626
C	2.4852151659	2.0422657106	-0.3758751053
N	5.4188829595	-0.1588751317	-0.5207681903
H	-4.3405796213	1.5234971612	0.1600945910
H	-4.3734030291	-0.5159318492	-1.2528005390
H	-2.2360353227	-1.5301589780	-1.9917800524
H	-0.0876758056	-0.5383511560	-1.3124373527
H	-2.1747052022	2.5178668455	0.8552088178
H	0.1495996034	2.7672520728	0.2439407786
H	1.0809669451	-0.8435861137	0.7221146658
H	3.3720332424	-1.6394805262	0.3901507186
H	4.5469361814	2.3013822633	-0.8798726150
H	2.2314558549	3.0858355188	-0.5335036821
H	6.1037232937	0.5724191348	-0.6034467528
C	5.9015815885	-1.4338940659	-0.0363234938
H	5.7562447872	-1.5591431370	1.0447027672
H	5.4003643224	-2.2594575310	-0.5500021783
H	6.9672433049	-1.5085246420	-0.2532989359
O	0.0280489435	1.9670007362	1.9894121592
O	0.7606170874	3.0550977394	2.0726890400
O	0.2331050707	3.9601054384	1.1813189678
