# Supplementary material for: Computational Studies of Rubber Ozonation Explain the Effectiveness of 6PPD as an Antidegradant and the Mechanism of Its Quinone Formation
Source: Environ Sci Technol. 2023 Mar 24;57(13):5216–30. doi: 10.1021/acs.est.2c08717 (PMC10079164; doi:10.1021/acs.est.2c08717)
Supplement: Supplementary file 3 — es2c08717_si_003.zip [file es2c08717_si_003.zip › stationary_point_geoms/transition_structures/4adpa_demore_2_ts.xyz]

29
C	-3.0128212974	1.6046150936	0.5345713734
C	-3.1703883676	0.2602499695	0.2221202111
C	-2.0790781384	-0.4607758277	-0.2514562427
C	-0.8421321256	0.1461077725	-0.4176962479
C	-0.6814456263	1.4921995307	-0.0830562110
C	-1.7742835898	2.2166012954	0.3937964590
N	0.5462471950	2.1519998494	-0.2761509415
C	1.8095589311	1.6600713390	0.0200706302
C	2.0422334800	0.5161178460	0.7490266961
C	3.3632598805	0.0462426121	0.9406735447
C	4.4713634190	0.8560182392	0.5222242427
C	4.2166657353	2.0414617629	-0.1742745424
C	2.9226087145	2.4232929299	-0.4373853933
N	5.7382521585	0.4118587976	0.7821854444
H	-3.8548994906	2.1817135822	0.9025213361
H	-4.1350002050	-0.2206467436	0.3415205482
H	-2.1900191253	-1.5083952963	-0.5115281632
H	-0.0063859617	-0.4169606237	-0.8172454850
H	-1.6485814253	3.2628353456	0.6587674704
H	0.4872077673	3.1467535756	-0.4143925187
H	1.2216617215	-0.0519648511	1.1662831571
O	3.7596608545	-1.3437680163	-0.3681620603
H	5.0454185003	2.6476808439	-0.5267675469
H	2.7354815034	3.3262908136	-1.0110999336
H	5.8331296136	-0.5826940999	0.9209645958
H	6.4897751601	0.8297859066	0.2580966678
H	3.5388691185	-0.6629896197	1.7411541641
O	2.8017287796	-2.3047535588	-0.2291003366
O	1.7495035203	-2.0598698680	-0.9133859181
