# Supplementary material for: Computational Studies of Rubber Ozonation Explain the Effectiveness of 6PPD as an Antidegradant and the Mechanism of Its Quinone Formation
Source: Environ Sci Technol. 2023 Mar 24;57(13):5216–30. doi: 10.1021/acs.est.2c08717 (PMC10079164; doi:10.1021/acs.est.2c08717)
Supplement: Supplementary file 3 — es2c08717_si_003.zip [file es2c08717_si_003.zip › stationary_point_geoms/transition_structures/4adpa-qdi_po_2_ts.xyz]

27
C	-2.1725407587	1.2752795054	1.2418695410
C	-2.4976471258	0.1062189045	0.5626384234
C	-1.6855839394	-0.3271486710	-0.4786653275
C	-0.5510669494	0.3913757530	-0.8360784583
C	-0.2231813414	1.5582344102	-0.1458774456
C	-1.0468694829	2.0064311815	0.8861815796
N	0.8939520826	2.3359864751	-0.5276578325
C	2.0747108351	1.9847266213	-0.1977137609
C	2.4164050312	0.7963958512	0.6187829764
C	3.6839008084	0.6495595870	1.1343866558
C	4.7361564141	1.6634650419	0.8868383464
C	4.4270706393	2.6898931860	-0.1229080629
C	3.1978918137	2.8370483408	-0.6227644376
N	5.8575803353	1.7048890429	1.4907670114
H	-2.8031764698	1.6263200966	2.0522408366
H	-3.3813833704	-0.4586181819	0.8384161697
H	-1.9336901455	-1.2342534482	-1.0202058153
H	0.0831735067	0.0588871404	-1.6505797856
H	-0.7961333462	2.9283370209	1.4003924444
H	1.6024839930	0.1942701468	1.0015596147
H	3.8614038505	-0.0663815062	1.9292016040
H	5.2455507769	3.3425879701	-0.4056500359
H	2.9556486253	3.6177595171	-1.3354399825
H	5.9380519413	0.9405664493	2.1623329173
O	4.4754521034	-0.8213391997	-0.2451413336
O	3.8015975743	-0.4755509847	-1.2630631212
O	2.5521413983	-0.5851513504	-1.0622290213
