# Supplementary material for: Computational Studies of Rubber Ozonation Explain the Effectiveness of 6PPD as an Antidegradant and the Mechanism of Its Quinone Formation
Source: Environ Sci Technol. 2023 Mar 24;57(13):5216–30. doi: 10.1021/acs.est.2c08717 (PMC10079164; doi:10.1021/acs.est.2c08717)
Supplement: Supplementary file 3 — es2c08717_si_003.zip [file es2c08717_si_003.zip › stationary_point_geoms/reactants_products/meppd_demore_adduct_7.xyz]

32
C	-3.1257766710	1.5938587409	0.3814320866
C	-3.3138064651	0.2192086906	0.3026836229
C	-2.2740305018	-0.5862415053	-0.1489793762
C	-1.0578231429	-0.0300175513	-0.5202916467
C	-0.8647754256	1.3487533862	-0.4239244501
C	-1.9071746751	2.1575565332	0.0286329170
N	0.3424844851	1.9474001806	-0.8300189092
C	1.6120639358	1.5525633505	-0.4638189711
C	1.9201101382	0.5452327811	0.4245064068
C	3.2405835053	0.2423405500	0.7526003124
C	4.3314731997	0.9787020735	0.1772918714
C	4.0745609182	1.9934979659	-0.6908081130
C	2.6998043252	2.3742088472	-1.0960871772
N	5.6413092728	0.6077233859	0.4813167967
H	-3.9289053240	2.2343694665	0.7306684829
H	-4.2634880248	-0.2208597774	0.5860611243
H	-2.4140172667	-1.6594175246	-0.2282357641
H	-0.2614967029	-0.6576018941	-0.9045905325
H	-1.7520367521	3.2294891740	0.1107930862
H	0.2776831792	2.9256744710	-1.0736940227
H	1.1206836142	-0.0080136641	0.9031781458
H	4.8861660244	2.5575440800	-1.1412110793
H	2.5806207433	2.3528173305	-2.1913903959
H	6.3122796915	1.3128823965	0.2220565735
H	3.4365767841	-0.5490364912	1.4638670395
O	2.4208961793	3.8028401852	-0.9004413115
O	2.4735072299	4.0686441453	0.5451103913
O	1.3688953554	4.5148438472	0.9328076737
C	5.9543556320	-0.0553090818	1.7346435456
H	5.5498819888	0.4629767244	2.6146188280
H	5.5810080909	-1.0824638558	1.7367333265
H	7.0394777587	-0.1074282606	1.8335162185
