# Supplementary material for: Computational Studies of Rubber Ozonation Explain the Effectiveness of 6PPD as an Antidegradant and the Mechanism of Its Quinone Formation
Source: Environ Sci Technol. 2023 Mar 24;57(13):5216–30. doi: 10.1021/acs.est.2c08717 (PMC10079164; doi:10.1021/acs.est.2c08717)
Supplement: Supplementary file 3 — es2c08717_si_003.zip [file es2c08717_si_003.zip › stationary_point_geoms/reactants_products/4adpa-oh_4.xyz]

27
C	-3.2063687785	1.4282834574	0.0052620157
C	-3.1761899918	0.0889499919	-0.3729606622
C	-1.9531754563	-0.5663365764	-0.4111837390
C	-0.7737317048	0.0910517342	-0.0792766581
C	-0.8045531534	1.4327962068	0.3074172224
C	-2.0396945656	2.0924734507	0.3450433667
N	0.3423826867	2.1459673148	0.6818307228
C	1.6501029147	1.6340315803	0.5103612724
C	2.1345590388	0.5837778608	1.2809352612
C	3.4181202314	0.0859503248	1.1132250247
C	4.2753556208	0.6634886276	0.1742651718
C	3.8135226358	1.7394709730	-0.5851815789
C	2.5156156973	2.2074932967	-0.4248274706
N	5.5943110044	0.2192462450	0.0394114003
H	-4.1507452940	1.9624200677	0.0400046981
H	-4.0907216318	-0.4316462608	-0.6340392265
H	-1.9068272020	-1.6088237294	-0.7108802408
H	0.1708142468	-0.4369820621	-0.1322679912
H	-2.0744015199	3.1346469325	0.6506843213
H	0.2728692249	3.1327316231	0.4873146913
H	1.4778718541	0.1488753468	2.0277434017
H	4.4719359717	2.2153696503	-1.3088218702
H	5.7491192631	-0.7264746519	0.3513547533
H	6.0063086972	0.3827254360	-0.8657057150
O	2.0284172384	3.2581246808	-1.1520654264
H	2.7126361663	3.5821219520	-1.7424487469
H	3.7658461055	-0.7392855727	1.7265954020
