# Supplementary material for: Computational Studies of Rubber Ozonation Explain the Effectiveness of 6PPD as an Antidegradant and the Mechanism of Its Quinone Formation
Source: Environ Sci Technol. 2023 Mar 24;57(13):5216–30. doi: 10.1021/acs.est.2c08717 (PMC10079164; doi:10.1021/acs.est.2c08717)
Supplement: Supplementary file 3 — es2c08717_si_003.zip [file es2c08717_si_003.zip › stationary_point_geoms/reactants_products/4adpa_po_3.xyz]

29
C	-2.8920081929	1.6818729388	0.7021300513
C	-3.1243673677	0.3185570764	0.5748372177
C	-2.1092474327	-0.4999262214	0.0900490891
C	-0.8774719649	0.0308026717	-0.2642567766
C	-0.6382771423	1.3997286308	-0.1222965865
C	-1.6561994824	2.2192664364	0.3661088072
N	0.5812588459	1.9718352121	-0.5268006414
C	1.8453997280	1.4862832110	-0.1585943331
C	2.1154528938	0.4791931731	0.6790173786
C	3.4815313408	0.0448256022	0.9719961485
C	4.5582778537	0.6166574008	0.4225646145
C	4.4038798878	1.7380913821	-0.5600596536
C	2.9582067616	2.2203438539	-0.8455720076
N	5.8812193553	0.2017610931	0.5996323659
H	-3.6730815422	2.3351442228	1.0771617088
H	-4.0861415950	-0.1023683208	0.8459844636
H	-2.2814147851	-1.5650232221	-0.0274926282
H	-0.1015500249	-0.6090076406	-0.6691945311
H	-1.4745136583	3.2840865139	0.4829747796
H	0.5502201665	2.9777761011	-0.6075541617
H	4.9104782137	1.4902423870	-1.4997151867
H	2.7819545730	2.2528483715	-1.9263273772
H	6.0133160060	-0.4172516506	1.3860108920
H	6.5478149094	0.9608425265	0.6231650783
H	1.3060254737	-0.0420433332	1.1762510744
H	3.6094677197	-0.7796793168	1.6674753905
O	2.9701472764	3.5674137132	-0.3422889881
O	4.3021547006	3.9621144052	-0.5852462597
O	5.0251992825	2.9041227817	0.0090598716
