# Supplementary material for: Computational Studies of Rubber Ozonation Explain the Effectiveness of 6PPD as an Antidegradant and the Mechanism of Its Quinone Formation
Source: Environ Sci Technol. 2023 Mar 24;57(13):5216–30. doi: 10.1021/acs.est.2c08717 (PMC10079164; doi:10.1021/acs.est.2c08717)
Supplement: Supplementary file 3 — es2c08717_si_003.zip [file es2c08717_si_003.zip › stationary_point_geoms/reactants_products/4adpa-oh_demore_adduct_4.xyz]

30
C	-3.0571949591	1.5483437531	0.7718368132
C	-3.3285020517	0.2054228932	0.5363722291
C	-2.3777518941	-0.5745993903	-0.1104320851
C	-1.1679648621	-0.0315742125	-0.5246370723
C	-0.8854569146	1.3099975604	-0.2631035664
C	-1.8430444998	2.0955347850	0.3847659767
N	0.3089553159	1.9302722357	-0.6771871771
C	1.6136841263	1.4777007118	-0.5829044046
C	1.9348409837	0.1395002358	-0.0060653614
C	3.2985762836	0.0591563239	0.5693435442
C	4.2999259156	0.8700276889	0.1413150410
C	3.9742227811	1.9585061456	-0.7370670129
C	2.6520494340	2.2764949398	-1.0274825528
N	5.6185522182	0.7585333708	0.5715465658
H	-3.7893351015	2.1737413992	1.2720138190
H	-4.2735534041	-0.2259346532	0.8471005857
H	-2.5831877164	-1.6200265979	-0.3165952843
H	-0.4531576799	-0.6344768806	-1.0692637487
H	-1.6253780389	3.1396176315	0.5926618362
H	0.2289710938	2.9271816676	-0.7986348274
O	5.0309076386	2.6993479763	-1.1860965920
H	5.9052540790	-0.1785064759	0.8041721912
H	6.2870808721	1.2391378642	-0.0092069248
H	2.4307472517	3.1967450281	-1.5650570024
H	3.5088012778	-0.7435733729	1.2675578911
H	1.1683209807	-0.1851132921	0.7025979053
H	4.7168187229	3.3792912892	-1.7868107687
O	1.8013274659	-0.7775848033	-1.1909677917
O	1.9224549336	-2.1334624667	-0.6876638067
O	3.0624102476	-2.6071676546	-0.9404694193
