# Supplementary material for: Computational Studies of Rubber Ozonation Explain the Effectiveness of 6PPD as an Antidegradant and the Mechanism of Its Quinone Formation
Source: Environ Sci Technol. 2023 Mar 24;57(13):5216–30. doi: 10.1021/acs.est.2c08717 (PMC10079164; doi:10.1021/acs.est.2c08717)
Supplement: Supplementary file 3 — es2c08717_si_003.zip [file es2c08717_si_003.zip › stationary_point_geoms/reactants_products/4adpa-oh_demore_adduct_5.xyz]

30
C	-3.3000272006	1.3037712820	0.0084556140
C	-3.1625742604	0.1327619455	-0.7302877332
C	-1.8968704735	-0.4113556350	-0.9012120997
C	-0.7757351244	0.1972317518	-0.3484841455
C	-0.9176751403	1.3678564117	0.3958008448
C	-2.1910907855	1.9160898422	0.5708792534
N	0.1866833322	1.9918477201	1.0183883636
C	1.5151251475	1.6818016664	0.5982384468
C	2.1506268050	0.5953525443	1.2504471415
C	3.4372175212	0.1818797415	0.8731544506
C	4.1293672188	0.8653027200	-0.0936106104
C	3.5764961006	2.1083024071	-0.7102740747
C	2.1674046381	2.3811141335	-0.3726319699
N	5.3552787692	0.4798364700	-0.5697370680
H	-4.2808883179	1.7458871280	0.1503410581
H	-4.0312607539	-0.3462629921	-1.1676335695
H	-1.7713847810	-1.3223730155	-1.4774678443
H	0.2074915825	-0.2344848568	-0.5003516599
H	-2.3065853267	2.8259151100	1.1539009266
H	0.0404245427	2.9769353325	1.1807775500
O	1.5122046581	-0.0671189483	2.2383901075
H	3.7663184263	2.1071035830	-1.7905585239
H	5.8692666174	-0.1958688908	-0.0287101892
H	5.9164883749	1.2067549848	-0.9912281909
H	3.8696185628	-0.6865166187	1.3595269660
H	1.6686866278	3.1911183650	-0.8943127177
H	0.6810914943	0.4044769241	2.3980436144
O	4.4178772609	3.2610529913	-0.2036402849
O	5.0648316134	3.9431696411	-1.2931771792
O	5.8123651704	3.1715764615	-1.9608193763
