# Supplementary material for: Computational Studies of Rubber Ozonation Explain the Effectiveness of 6PPD as an Antidegradant and the Mechanism of Its Quinone Formation
Source: Environ Sci Technol. 2023 Mar 24;57(13):5216–30. doi: 10.1021/acs.est.2c08717 (PMC10079164; doi:10.1021/acs.est.2c08717)
Supplement: Supplementary file 3 — es2c08717_si_003.zip [file es2c08717_si_003.zip › stationary_point_geoms/reactants_products/4adpa_po_2.xyz]

29
C	-3.0954038568	1.5968457827	0.4932039789
C	-3.2345546039	0.3113520883	-0.0234249354
C	-2.0995418269	-0.3864420130	-0.4113602760
C	-0.8355153945	0.1827922541	-0.2957569252
C	-0.6959357062	1.4607394625	0.2425628139
C	-1.8398909903	2.1640891437	0.6357509751
N	0.5568038388	2.0806406580	0.4049218623
C	1.7971234762	1.4330192490	0.2495013228
C	2.1322363835	0.3432677248	1.2302915959
C	3.6309431518	0.1871528831	1.5466227756
C	4.5500236480	0.5712263614	0.4116736899
C	4.1127190100	1.3643236289	-0.5767208903
C	2.7418402664	1.8620955270	-0.5974022115
N	5.8519323870	0.1232562005	0.5725078295
H	-3.9723118543	2.1581093182	0.7996204640
H	-4.2169350967	-0.1365950758	-0.1237804817
H	-2.1914819741	-1.3851725168	-0.8260705989
H	0.0356316751	-0.3639127636	-0.6340039321
H	-1.7312846667	3.1563653155	1.0645270962
H	0.5679413445	3.0609863007	0.1753214777
H	1.5595413382	0.4627144850	2.1543995676
H	3.9127014877	0.7280054813	2.4575170582
H	4.7893782015	1.6739158376	-1.3670046673
H	2.4930250712	2.6435011907	-1.3105382053
H	5.9216425784	-0.7997513007	0.9770677255
H	6.4376725737	0.2239491561	-0.2424436903
O	3.7761962647	-1.2206539076	1.7889835298
O	2.4522091234	-1.7703516566	1.6599764509
O	1.8546598506	-0.9596724148	0.6932761001
