# Supplementary material for: Computational Studies of Rubber Ozonation Explain the Effectiveness of 6PPD as an Antidegradant and the Mechanism of Its Quinone Formation
Source: Environ Sci Technol. 2023 Mar 24;57(13):5216–30. doi: 10.1021/acs.est.2c08717 (PMC10079164; doi:10.1021/acs.est.2c08717)
Supplement: Supplementary file 3 — es2c08717_si_003.zip [file es2c08717_si_003.zip › stationary_point_geoms/reactants_products/meppd_demore_adduct_6.xyz]

32
C	3.7375323380	-0.8119217192	0.4902936683
C	4.2256757683	0.2960675040	1.1727546532
C	3.5528065319	1.5083600101	1.0761904743
C	2.4029047903	1.6239663704	0.3052942717
C	1.8978442521	0.5044311261	-0.3549059970
C	2.5753955838	-0.7123372393	-0.2619978599
N	0.7440591055	0.5726675463	-1.1739238984
C	-0.5318676097	0.9584553084	-0.8165111841
C	-0.7830368463	1.6332573438	0.4955899804
C	-2.2055815557	1.5881457912	0.9227221728
C	-3.2175916553	1.3452783878	0.0487078059
C	-2.9064149612	0.9678683628	-1.3053340548
C	-1.5914758120	0.7470861616	-1.6842926838
N	-4.5494833497	1.3833954557	0.4571984812
H	4.2551475478	-1.7634192433	0.5525786976
H	5.1283567459	0.2171626532	1.7686064417
H	3.9345180378	2.3845802652	1.5898624652
H	1.9065324564	2.5790093354	0.1934600555
H	2.1801206202	-1.5842516411	-0.7754541497
H	-2.4203519016	1.8509633701	1.9540850726
H	-3.6999844546	0.7884718231	-2.0183502367
H	-1.3849715696	0.3582287691	-2.6783985892
H	-4.6824951269	1.9069502029	1.3068307015
H	0.7724756928	-0.0449344720	-1.9704195031
H	-0.1096875244	1.2408401266	1.2665586535
O	-0.3411385774	3.0265019586	0.2604198823
O	-0.1956063086	3.6128121879	1.5999994467
O	0.3850881359	4.7138105892	1.5098824492
C	-5.6260463374	1.5427845788	-0.5020095435
H	-5.7424953428	0.6424994536	-1.1111632086
H	-6.5576714211	1.6825769062	0.0479336709
H	-5.4888395522	2.4006913268	-1.1741834355
