# Supplementary material for: Computational Studies of Rubber Ozonation Explain the Effectiveness of 6PPD as an Antidegradant and the Mechanism of Its Quinone Formation
Source: Environ Sci Technol. 2023 Mar 24;57(13):5216–30. doi: 10.1021/acs.est.2c08717 (PMC10079164; doi:10.1021/acs.est.2c08717)
Supplement: Supplementary file 3 — es2c08717_si_003.zip [file es2c08717_si_003.zip › stationary_point_geoms/reactants_products/meppd_demore_adduct_4.xyz]

32
C	-3.0019513714	1.2882694057	0.1103758241
C	-2.9016161882	0.1440988719	-0.6753664391
C	-1.6446358122	-0.2954514235	-1.0683590889
C	-0.4967417712	0.3918768058	-0.6905454202
C	-0.5963705767	1.5274336723	0.1153313336
C	-1.8631802184	1.9687697759	0.5110040872
N	0.5275715756	2.2597885941	0.5372370388
C	1.8520026090	1.8202594776	0.3705753049
C	2.2057095366	0.5266088837	0.8823519526
C	3.5217799284	0.0832037756	0.8284567359
C	4.5258737785	0.8712754162	0.2908253195
C	4.2122492149	2.2117603590	-0.3015655487
C	2.7962826424	2.6303897200	-0.1656120514
N	5.8491797151	0.5248079086	0.2621384099
H	-3.9761593642	1.6484005182	0.4251660510
H	-3.7926245673	-0.3935270677	-0.9799459007
H	-1.5492602110	-1.1775398745	-1.6935736256
H	0.4743788457	0.0550117914	-1.0353021863
H	-1.9434076183	2.8465893207	1.1457131106
H	0.4108057736	3.2593746600	0.4933046239
H	1.4376440080	-0.0882298235	1.3349282007
H	4.9076783278	2.9650555683	0.0959218966
H	2.5342753692	3.6093880411	-0.5550017329
H	6.3674178765	0.9883790440	-0.4692650455
H	3.7639413512	-0.8933061037	1.2318835414
O	4.6664850642	2.2639154130	-1.7139513465
O	3.8610496956	1.3480300736	-2.4992672261
O	4.3211376673	0.1745988005	-2.4315488958
C	6.2649584992	-0.8362843985	0.5319837032
H	6.0498489090	-1.1000049094	1.5705722051
H	5.7621350933	-1.5582139991	-0.1248127509
H	7.3419899180	-0.9118642972	0.3821903195
