# Supplementary material for: Computational Studies of Rubber Ozonation Explain the Effectiveness of 6PPD as an Antidegradant and the Mechanism of Its Quinone Formation
Source: Environ Sci Technol. 2023 Mar 24;57(13):5216–30. doi: 10.1021/acs.est.2c08717 (PMC10079164; doi:10.1021/acs.est.2c08717)
Supplement: Supplementary file 3 — es2c08717_si_003.zip [file es2c08717_si_003.zip › stationary_point_geoms/reactants_products/4adpa-oh_demore_adduct_7.xyz]

30
C	-3.1209097418	1.4741825475	0.5385590761
C	-3.2655474436	0.0935971672	0.4711331109
C	-2.1805780680	-0.6822960067	0.0801532242
C	-0.9639100613	-0.0947299749	-0.2394744174
C	-0.8107085802	1.2907390506	-0.1507041445
C	-1.9032117882	2.0686134233	0.2397007082
N	0.3849831510	1.9298916800	-0.5089029578
C	1.6769925892	1.5537829002	-0.1587380562
C	2.0137340805	0.4901402426	0.6213834945
C	3.4079305104	0.1963558530	1.0013180002
C	4.4383041296	1.0148586256	0.3052765522
C	4.0671747918	2.0926677500	-0.4674781503
C	2.7230938429	2.3791679305	-0.6944466319
N	5.7398157055	0.6204575286	0.4944575269
H	-3.9584732389	2.0957005337	0.8382457494
H	-4.2139306981	-0.3719789421	0.7152298198
H	-2.2834437645	-1.7602218400	0.0066060123
H	-0.1380434190	-0.7056301703	-0.5839543616
H	-1.7885024890	3.1463373643	0.3128423671
H	0.2991518258	2.8844598589	-0.8158310860
H	1.2508783375	-0.1378890910	1.0613242365
H	4.8306589295	2.7193089241	-0.9238990998
H	5.9133510322	0.0818732014	1.3324918651
H	6.4606681199	1.2855793750	0.2668909388
O	2.3158168388	3.4547950740	-1.4336563045
H	3.0812371188	3.9662068052	-1.7064714025
H	3.6617466947	-0.8682371977	0.9283615450
O	3.5648765274	0.4855768933	2.4852570158
O	3.8933224688	-0.7116163528	3.2085912489
O	4.9867551983	-1.2182274536	2.8207552208
