# Supplementary material for: Computational Studies of Rubber Ozonation Explain the Effectiveness of 6PPD as an Antidegradant and the Mechanism of Its Quinone Formation
Source: Environ Sci Technol. 2023 Mar 24;57(13):5216–30. doi: 10.1021/acs.est.2c08717 (PMC10079164; doi:10.1021/acs.est.2c08717)
Supplement: Supplementary file 3 — es2c08717_si_003.zip [file es2c08717_si_003.zip › stationary_point_geoms/reactants_products/4adpa-oh_demore_adduct_6.xyz]

30
C	-3.0414925741	1.4343212031	-0.2273263814
C	-2.9054398110	0.3405183055	-1.0760566494
C	-1.6492337868	-0.2240550176	-1.2526883753
C	-0.5359118343	0.2889961756	-0.5972471538
C	-0.6770524021	1.3828013506	0.2559101203
C	-1.9400136564	1.9513844349	0.4370239873
N	0.4201729932	1.9025618650	0.9822975492
C	1.7494777068	1.6026532755	0.5449700951
C	2.3941117001	0.5235725103	1.1988741429
C	3.7089864048	0.1578212321	0.8580982787
C	4.3861439380	0.8289854747	-0.1218171297
C	3.7427029588	1.9355356851	-0.9004907684
C	2.3906396276	2.3126603378	-0.4239074907
N	5.7077963142	0.5851249034	-0.4474055328
H	-4.0148382941	1.8908363833	-0.0792500690
H	-3.7678901537	-0.0633851890	-1.5942071441
H	-1.5244933386	-1.0750498004	-1.9144375104
H	0.4405661206	-0.1556663662	-0.7563336951
H	-2.0543472163	2.8011438914	1.1048661712
H	0.2949326173	2.8722471510	1.2334368766
O	1.7518437331	-0.1595073969	2.1708305315
H	4.4225147173	2.7975460271	-0.9538507302
H	6.0798077113	-0.2845815933	-0.0973495257
H	5.9175975925	0.7159912266	-1.4269746946
H	4.1777471079	-0.6583741938	1.3986758577
H	1.8930985816	3.1366131183	-0.9245811464
H	0.9025260754	0.2894290588	2.3027410163
O	3.7387354229	1.6090698494	-2.3522601379
O	2.8598984902	0.4746368441	-2.5721907771
O	3.4950381537	-0.6097810466	-2.4658998148
