# Supplementary material for: Computational Studies of Rubber Ozonation Explain the Effectiveness of 6PPD as an Antidegradant and the Mechanism of Its Quinone Formation
Source: Environ Sci Technol. 2023 Mar 24;57(13):5216–30. doi: 10.1021/acs.est.2c08717 (PMC10079164; doi:10.1021/acs.est.2c08717)
Supplement: Supplementary file 3 — es2c08717_si_003.zip [file es2c08717_si_003.zip › stationary_point_geoms/reactants_products/4adpa_po_1.xyz]

29
C	-3.1045664415	1.3960374052	0.4029775875
C	-3.1883856315	0.2466583581	-0.3787941966
C	-2.0182093840	-0.3254691940	-0.8581885905
C	-0.7788740632	0.2339797215	-0.5686726724
C	-0.6933316458	1.3749345080	0.2343277765
C	-1.8752642359	1.9518557933	0.7154259750
N	0.5329007366	1.9486186598	0.5586501728
C	1.7774492097	1.3317755030	0.3195062834
C	2.0549513261	0.1051115237	1.1476474410
C	3.3950740570	-0.6130471824	0.8557410104
C	4.3855282105	0.1407258724	0.0022498872
C	4.0411404386	1.2667678667	-0.6347729363
C	2.7050504989	1.8399983703	-0.4953014999
N	5.6102751350	-0.5057274278	-0.1049197125
H	-4.0088232387	1.8600053624	0.7839109993
H	-4.1522852396	-0.1906159909	-0.6131664030
H	-2.0644012697	-1.2126669684	-1.4819862619
H	0.1235204735	-0.1967671553	-0.9903903142
H	-1.8175514358	2.8349516254	1.3454667579
H	0.5352163332	2.9252787935	0.7949734765
H	1.2189280806	-0.5960043261	1.0945093042
H	3.2378445635	-1.6106778172	0.4369031916
H	4.7583403005	1.7734118345	-1.2731107535
H	2.4673101134	2.7312362804	-1.0689504603
H	5.9022035454	-0.9657175330	0.7458883704
H	6.3498469604	0.0560658042	-0.4984714534
O	3.9212373939	-0.8307638610	2.1683038812
O	3.5535219108	0.3770324511	2.8056923873
O	2.1621624978	0.4235751225	2.5541515524
