# Supplementary material for: Computational Studies of Rubber Ozonation Explain the Effectiveness of 6PPD as an Antidegradant and the Mechanism of Its Quinone Formation
Source: Environ Sci Technol. 2023 Mar 24;57(13):5216–30. doi: 10.1021/acs.est.2c08717 (PMC10079164; doi:10.1021/acs.est.2c08717)
Supplement: Supplementary file 3 — es2c08717_si_003.zip [file es2c08717_si_003.zip › stationary_point_geoms/reactants_products/meppd_demore_adduct_5.xyz]

32
C	-2.8500263584	1.3277516820	0.8882317511
C	-3.0940850458	0.0943903061	0.2946868683
C	-2.1441750871	-0.4559523333	-0.5575843899
C	-0.9589549230	0.2193719317	-0.8177511591
C	-0.7018686903	1.4410677020	-0.1977039731
C	-1.6565283016	1.9957325780	0.6522141039
N	0.5075811918	2.1277820149	-0.4440759271
C	1.7771101253	1.6204679879	-0.2527614430
C	1.9377413545	0.3724702419	0.5707238498
C	3.3466996147	-0.0874825509	0.6933539404
C	4.4079510168	0.6322389187	0.2446444091
C	4.1822083764	1.8710777678	-0.4483054596
C	2.8876712393	2.3170101374	-0.6869957333
N	5.7136846862	0.1571658135	0.3874392229
H	-3.5839864181	1.7640999743	1.5574206197
H	-4.0205688613	-0.4330876743	0.4930898107
H	-2.3321590034	-1.4107050263	-1.0376322739
H	-0.2335815389	-0.1878578355	-1.5149041112
H	-1.4450932052	2.9380373431	1.1480801009
H	0.4389722076	3.1281320736	-0.5367475348
H	1.2949943347	-0.4339164805	0.1997825630
H	5.0186532342	2.4520989485	-0.8133331894
H	2.7389664149	3.2416939405	-1.2386442588
H	5.7835790722	-0.5677325227	1.0834556833
H	3.5012540700	-1.0321164105	1.2072418365
O	1.3856099908	0.7015571340	1.8918065024
O	0.4503097204	-0.3916169273	2.2373327102
O	-0.1738880850	-0.0947281834	3.2695857077
C	6.8377003652	1.0758952293	0.4000884895
H	7.0165797033	1.4878667518	-0.5963560564
H	6.7115529564	1.9105434278	1.1032725179
H	7.7326274435	0.5196589400	0.6826641221
