# Supplementary material for: Computational Studies of Rubber Ozonation Explain the Effectiveness of 6PPD as an Antidegradant and the Mechanism of Its Quinone Formation
Source: Environ Sci Technol. 2023 Mar 24;57(13):5216–30. doi: 10.1021/acs.est.2c08717 (PMC10079164; doi:10.1021/acs.est.2c08717)
Supplement: Supplementary file 3 — es2c08717_si_003.zip [file es2c08717_si_003.zip › stationary_point_geoms/reactants_products/meppd_demore_adduct_1.xyz]

32
C	-2.9353056724	1.4966139240	0.7117489022
C	-3.2373249796	0.2325649887	0.2220210211
C	-2.2613040706	-0.4777741632	-0.4691710991
C	-0.9999879680	0.0629453497	-0.6727902425
C	-0.6886367933	1.3262251052	-0.1641926758
C	-1.6689103561	2.0366954744	0.5296639470
N	0.5625063316	1.9210457538	-0.4012342951
C	1.8103246107	1.3241816020	-0.1682978469
C	1.9828801222	0.0803336029	0.3432902234
C	3.3327400737	-0.4957934982	0.5720211700
C	4.4758913353	0.3897612594	0.1650508777
C	4.2446338424	1.6491370398	-0.3490665627
C	2.9475035702	2.1259640969	-0.5263574481
N	5.7165440375	-0.1595106760	0.3435055577
H	-3.6851608351	2.0653060647	1.2520200462
H	-4.2227162571	-0.1940245383	0.3731974636
H	-2.4877951203	-1.4610072722	-0.8690290025
H	-0.2553089580	-0.4822019697	-1.2412323665
H	-1.4315576930	3.0173535906	0.9328096332
H	0.5705435553	2.9220068138	-0.2896055551
H	1.1431214196	-0.5322930260	0.6448429556
H	3.4420200330	-1.4771942220	0.0836851799
H	5.0810524381	2.2829601950	-0.6214513857
H	2.7838563693	3.1117730169	-0.9482269669
H	5.7493229604	-0.9026794742	1.0236847010
O	3.5146863936	-0.9469468978	1.9590512226
O	3.4468805579	0.2359443015	2.8264901426
O	2.3429717664	0.2843502317	3.4179160622
C	6.9224664456	0.6251828341	0.1933448464
H	7.0280739457	0.9656587861	-0.8403426439
H	6.9322565318	1.5050412362	0.8499622120
H	7.7829844633	0.0001694701	0.4324657264
