# Supplementary material for: Computational Studies of Rubber Ozonation Explain the Effectiveness of 6PPD as an Antidegradant and the Mechanism of Its Quinone Formation
Source: Environ Sci Technol. 2023 Mar 24;57(13):5216–30. doi: 10.1021/acs.est.2c08717 (PMC10079164; doi:10.1021/acs.est.2c08717)
Supplement: Supplementary file 3 — es2c08717_si_003.zip [file es2c08717_si_003.zip › stationary_point_geoms/reactants_products/4adpa-oh_2.xyz]

27
C	4.1096539931	-0.2185199882	-0.0324518333
C	4.3367519020	1.1480115518	0.1010624498
C	3.2446523205	2.0006654005	0.1903625259
C	1.9440435450	1.5119912740	0.1490487886
C	1.7158418699	0.1391394292	0.0237180845
C	2.8189375392	-0.7198775659	-0.0665689501
N	0.4338310932	-0.4165537654	-0.0096471654
C	-0.7632940065	0.3392460831	0.0005680814
C	-1.1175624180	1.1023815573	1.1065750801
C	-2.3089515062	1.8179711385	1.1102007932
C	-3.1890447870	1.7746869023	0.0331069618
C	-2.8287563746	0.9913529016	-1.0695203123
C	-1.6297113748	0.2975794035	-1.0926223469
N	-4.4251136082	2.4280996590	0.0439775811
H	4.9475707495	-0.9046939907	-0.1055436542
H	5.3474200821	1.5390033301	0.1334773728
H	3.4001236618	3.0707549631	0.2871523020
H	1.1067304564	2.1971069809	0.2051081853
H	2.6524381312	-1.7901019144	-0.1563009681
H	-0.4622920785	1.1271231713	1.9702029130
H	-2.5779057923	2.4070478281	1.9823998500
O	-3.7160414808	0.9788296925	-2.1175712078
H	-1.3574322636	-0.2774415762	-1.9752087803
H	-4.4464317756	3.2667280124	0.6021233165
H	-4.8167476086	2.5710741815	-0.8742829270
H	0.3764282687	-1.3000588501	-0.4883312746
H	-3.3684443378	0.4309427900	-2.8247529660
