# Supplementary material for: Computational Studies of Rubber Ozonation Explain the Effectiveness of 6PPD as an Antidegradant and the Mechanism of Its Quinone Formation
Source: Environ Sci Technol. 2023 Mar 24;57(13):5216–30. doi: 10.1021/acs.est.2c08717 (PMC10079164; doi:10.1021/acs.est.2c08717)
Supplement: Supplementary file 3 — es2c08717_si_003.zip [file es2c08717_si_003.zip › stationary_point_geoms/reactants_products/4adpa-oh_demore_adduct_2.xyz]

30
C	-3.1477244670	1.4316895150	0.3664761897
C	-3.3032909922	0.0753186406	0.1028909501
C	-2.2101055663	-0.6584461327	-0.3416571595
C	-0.9722914371	-0.0544997750	-0.5204004055
C	-0.8118681662	1.3030486538	-0.2361178239
C	-1.9119554755	2.0408877236	0.2079082557
N	0.4093709690	1.9700469343	-0.4262392138
C	1.6858038160	1.4539904719	-0.3349075605
C	2.0268213502	0.3135716547	0.3542167922
C	3.3553954620	-0.1040462990	0.4426953410
C	4.4230925986	0.6683505991	-0.1229850407
C	4.1273218655	1.8163242449	-0.7844230791
C	2.7339073765	2.2617640838	-1.0408153153
N	5.7241913699	0.2314326382	0.1086897103
H	-3.9923248295	2.0201884210	0.7094767515
H	-4.2673353097	-0.4026247633	0.2363421448
H	-2.3224465440	-1.7131872604	-0.5713292082
H	-0.1383223178	-0.6253606190	-0.9110310328
H	-1.7872252135	3.0957534656	0.4340851056
H	0.3420926423	2.9000902830	-0.8057878986
H	4.9252859716	2.4320249059	-1.1868079694
H	5.8020558413	-0.7460399112	0.3399248626
H	6.3989098912	0.5305851587	-0.5763504203
O	3.7240343132	-1.2517579733	1.0888739269
H	2.6009727960	3.3293526863	-0.8011578861
H	2.9420346246	-1.6986684498	1.4217783649
H	1.2595121645	-0.2575945442	0.8677539955
O	2.3731609753	2.1551028156	-2.4639651970
O	3.0064249115	3.3176937650	-3.1095104475
O	3.0351831794	3.1511488665	-4.3441577328
