# Supplementary material for: Computational Studies of Rubber Ozonation Explain the Effectiveness of 6PPD as an Antidegradant and the Mechanism of Its Quinone Formation
Source: Environ Sci Technol. 2023 Mar 24;57(13):5216–30. doi: 10.1021/acs.est.2c08717 (PMC10079164; doi:10.1021/acs.est.2c08717)
Supplement: Supplementary file 3 — es2c08717_si_003.zip [file es2c08717_si_003.zip › stationary_point_geoms/reactants_products/4adpa-oh_demore_adduct_3.xyz]

30
C	3.9555915281	-0.0282636181	0.7336723963
C	4.2621179366	1.3072247629	0.4907335017
C	3.2671428673	2.1586461105	0.0277592580
C	1.9793339739	1.6877770617	-0.1969255337
C	1.6682712240	0.3537017045	0.0694548265
C	2.6680215542	-0.5024506233	0.5363402545
N	0.3751754435	-0.1526683198	-0.1367708286
C	-0.7903858116	0.6016286817	-0.1387789577
C	-1.0192237918	1.5395091015	1.0150970554
C	-2.2107458175	2.4097659335	0.8469715665
C	-3.1909444417	2.1347256155	-0.0504859818
C	-3.0106437256	1.0452224858	-0.9716920848
C	-1.8118685823	0.3370746178	-1.0226491456
N	-4.3403546998	2.9044870682	-0.1900935897
H	4.7225334636	-0.7044274435	1.0970367602
H	5.2671224154	1.6781418918	0.6581778322
H	3.4957071564	3.1991075883	-0.1795773552
H	1.2177758292	2.3467287442	-0.6019169041
H	2.4207213374	-1.5354556499	0.7624369893
H	-0.1270298354	2.1243627392	1.2582804464
H	-2.3221258752	3.2371671591	1.5393739117
O	-4.0540808700	0.8033655449	-1.8191232762
H	-1.6736597629	-0.4234353576	-1.7889985680
H	-4.6352439326	3.3829288075	0.6453663402
H	-5.0962991267	2.4478613850	-0.6745660795
H	0.3179868024	-1.0869436874	-0.5068603526
H	-3.8447687947	0.0562845072	-2.3849796335
O	-1.2886652545	0.7312881580	2.2176639542
O	0.0222936799	0.3549827456	2.7765869898
O	-0.0359090904	-0.7863531150	3.2763867081
