# Supplementary material for: Computational Studies of Rubber Ozonation Explain the Effectiveness of 6PPD as an Antidegradant and the Mechanism of Its Quinone Formation
Source: Environ Sci Technol. 2023 Mar 24;57(13):5216–30. doi: 10.1021/acs.est.2c08717 (PMC10079164; doi:10.1021/acs.est.2c08717)
Supplement: Supplementary file 3 — es2c08717_si_003.zip [file es2c08717_si_003.zip › stationary_point_geoms/reactants_products/4adpa-oh_3.xyz]

27
C	0.8286156788	6.0900591997	2.3143256191
C	-0.3509805196	6.2347562314	3.0369661427
C	-1.3228685942	5.2465432160	2.9435764972
C	-1.1304870933	4.1271224168	2.1433310545
C	0.0548585335	3.9829546414	1.4210901320
C	1.0335494894	4.9761872114	1.5142578730
N	0.3041192179	2.8356204949	0.6419001974
C	-0.7867966675	2.0397704212	0.1661199342
C	-1.0326674111	0.8251449882	0.8150312451
C	-2.0791258468	0.0042985878	0.4157785912
C	-2.8969507684	0.3869837464	-0.6474874545
C	-2.6548763017	1.6018096013	-1.3032376713
C	-1.6123942521	2.4131073077	-0.8869882193
N	-3.9137586498	-0.4579713380	-1.0883801533
H	1.5988832821	6.8525483013	2.3716579513
H	-0.5098741101	7.1063390786	3.6619241526
H	-2.2496894999	5.3438990693	3.5000343760
H	-1.8988661374	3.3647827006	2.0741154741
H	1.9599678878	4.8689992381	0.9559289817
H	-2.2403453664	-0.9340847327	0.9362870391
H	-3.2841266576	1.9015526030	-2.1350996274
H	-1.4333468930	3.3627861899	-1.3833548381
H	-4.2531046385	-1.1154683028	-0.4048764674
H	-4.6620010781	-0.0031585464	-1.5862083826
H	1.0394532435	2.9732907007	-0.0357166245
O	-0.2517802711	0.4412320735	1.8517634043
H	0.4214477235	1.1317423006	1.9477740728
