# Supplementary material for: Computational Studies of Rubber Ozonation Explain the Effectiveness of 6PPD as an Antidegradant and the Mechanism of Its Quinone Formation
Source: Environ Sci Technol. 2023 Mar 24;57(13):5216–30. doi: 10.1021/acs.est.2c08717 (PMC10079164; doi:10.1021/acs.est.2c08717)
Supplement: Supplementary file 3 — es2c08717_si_003.zip [file es2c08717_si_003.zip › stationary_point_geoms/reactants_products/4adpa_po_4.xyz]

29
C	-2.9887003677	1.6643051763	0.5555716457
C	-3.1777677000	0.2915799762	0.4534851039
C	-2.1056407501	-0.5122816205	0.0823936059
C	-0.8589497603	0.0375219484	-0.1810988589
C	-0.6644205698	1.4161089499	-0.0623885147
C	-1.7425298889	2.2229177708	0.3093505846
N	0.5618846517	2.0197508542	-0.3690585308
C	1.8361166869	1.5293636097	-0.0867455849
C	2.1487489551	0.4900573336	0.6974992755
C	3.5250647716	0.0321025673	0.8825427052
C	4.5763747354	0.6557745584	0.3404999342
C	4.3818255523	1.8949495061	-0.4799550482
C	2.9171329925	2.3090587973	-0.7777350922
N	5.9182462664	0.3186378190	0.5423308037
H	-3.8144367713	2.3085798375	0.8395462839
H	-4.1489657447	-0.1461952729	0.6551745295
H	-2.2416450375	-1.5844059145	-0.0174877700
H	-0.0410661149	-0.5949620963	-0.5046095324
H	-1.5975837788	3.2954526327	0.4059592263
H	0.5146790839	3.0052567796	-0.5714057681
H	4.9286943298	2.7331567524	-0.0330202415
H	2.8004553415	3.3838307944	-0.5829581429
H	6.0518460031	-0.6039628861	0.9295023905
H	6.4983247968	0.4518850631	-0.2743768116
H	1.3664163322	-0.0468241532	1.2201495513
H	3.6845712854	-0.8478333826	1.4991391826
O	2.8073413343	2.0904547466	-2.1895180678
O	4.1018547590	2.4332128038	-2.6294802249
O	4.9144359061	1.6344043487	-1.7912524339
