# Supplementary material for: Computational Studies of Rubber Ozonation Explain the Effectiveness of 6PPD as an Antidegradant and the Mechanism of Its Quinone Formation
Source: Environ Sci Technol. 2023 Mar 24;57(13):5216–30. doi: 10.1021/acs.est.2c08717 (PMC10079164; doi:10.1021/acs.est.2c08717)
Supplement: Supplementary file 3 — es2c08717_si_003.zip [file es2c08717_si_003.zip › stationary_point_geoms/reactants_products/meppd_terminal_nh_insertion.xyz]

32
C	-3.1027395409	1.1995846214	0.1693157748
C	-3.1138598228	0.0961726684	-0.6750580259
C	-1.9205760466	-0.3271944279	-1.2495576879
C	-0.7300848185	0.3369740590	-0.9891817137
C	-0.7140192398	1.4338225846	-0.1232909296
C	-1.9140729144	1.8577985374	0.4522826888
N	0.4591263148	2.1566546538	0.1291542861
C	1.7423856137	1.6373969994	0.3274088011
C	1.9984735248	0.2913621407	0.5686095436
C	3.3041364288	-0.1584907881	0.7630217202
C	4.3727094971	0.7286773983	0.7581433412
C	4.1145893646	2.0877261190	0.5454532050
C	2.8286709936	2.5274381060	0.3131787815
N	5.7147756866	0.3178929454	1.0074281539
H	-4.0248296777	1.5469448791	0.6238693887
H	-4.0409518762	-0.4241245409	-0.8877837680
H	-1.9153639238	-1.1774392276	-1.9240363400
H	0.1865494072	0.0197344885	-1.4731792317
H	-1.9095151500	2.7078738264	1.1288724883
H	0.3229838931	3.0969467441	0.4598348088
H	1.1827105223	-0.4195117075	0.6160395150
H	3.4663633884	-1.2158897878	0.9351586130
H	4.9427016559	2.7870053882	0.5367678156
H	2.6479698588	3.5817447579	0.1240582313
H	4.7945091473	0.8472927075	-1.7865167845
C	5.9725210665	-1.0762294117	1.3201465458
H	5.4273922829	-1.3354622318	2.2292766984
H	5.6816964190	-1.7584798065	0.5122163150
H	7.0408543907	-1.1769680073	1.5081547883
O	6.6124447277	0.8143110378	0.1007034460
O	6.4298530095	0.1596055620	-1.1948289415
O	5.7162762173	1.0350317121	-2.0173678277
