# Supplementary material for: Computational Studies of Rubber Ozonation Explain the Effectiveness of 6PPD as an Antidegradant and the Mechanism of Its Quinone Formation
Source: Environ Sci Technol. 2023 Mar 24;57(13):5216–30. doi: 10.1021/acs.est.2c08717 (PMC10079164; doi:10.1021/acs.est.2c08717)
Supplement: Supplementary file 3 — es2c08717_si_003.zip [file es2c08717_si_003.zip › stationary_point_geoms/reactants_products/meppd_demore_adduct_2.xyz]

32
C	-3.0574759663	1.5230515603	0.4855380556
C	-3.2641493507	0.2225910375	0.0437642508
C	-2.2065554486	-0.4719740280	-0.5342962834
C	-0.9583390596	0.1175940686	-0.6728498932
C	-0.7444125085	1.4196800583	-0.2120828252
C	-1.8068873910	2.1149811283	0.3682873523
N	0.4885819604	2.0666511690	-0.3850034382
C	1.7536896383	1.5187760290	-0.1374490323
C	1.9645820300	0.3121071991	0.4428114812
C	3.3299953301	-0.2451902344	0.6274125843
C	4.4472200923	0.6849360801	0.2508033459
C	4.1761740637	1.9185707568	-0.3060724116
C	2.8672745238	2.3404634114	-0.5250832621
N	5.7048192909	0.2162467971	0.5226984738
H	-3.8714408743	2.0814810192	0.9364558894
H	-4.2379181842	-0.2437740847	0.1439459994
H	-2.3561688177	-1.4839921113	-0.8966741633
H	-0.1495942421	-0.4211510372	-1.1528565148
H	-1.6470674213	3.1266467185	0.7313807068
H	0.4509380527	3.0696242167	-0.3053852104
H	1.1392582859	-0.2955465556	0.7921262736
O	3.5632964127	-1.4380188926	-0.1996319947
H	4.9939075356	2.5687700181	-0.5952999849
H	2.6763848052	3.2912720654	-1.0107595168
H	5.7714345513	-0.7881692144	0.5738783591
H	3.4815649202	-0.5868574004	1.6620936595
O	2.8647124149	-2.5340997267	0.4972776262
O	2.7657136468	-3.5167847884	-0.2605685573
C	6.8860494133	0.9065705885	0.0522006759
H	6.8895410616	1.0331821434	-1.0383310109
H	6.9566381877	1.8945850109	0.5149800442
H	7.7675037470	0.3343623979	0.3413831213
