# Supplementary material for: Computational Studies of Rubber Ozonation Explain the Effectiveness of 6PPD as an Antidegradant and the Mechanism of Its Quinone Formation
Source: Environ Sci Technol. 2023 Mar 24;57(13):5216–30. doi: 10.1021/acs.est.2c08717 (PMC10079164; doi:10.1021/acs.est.2c08717)
Supplement: Supplementary file 3 — es2c08717_si_003.zip [file es2c08717_si_003.zip › stationary_point_geoms/reactants_products/4adpa-oh_1.xyz]

27
C	-3.2622725052	1.3642655396	0.1175159719
C	-3.2469561471	0.0191081813	-0.2400343007
C	-2.0228665730	-0.6188175915	-0.3868587818
C	-0.8276351873	0.0612961449	-0.1821820795
C	-0.8425855651	1.4086080034	0.1883835522
C	-2.0793104559	2.0507512457	0.3348883908
N	0.3219161003	2.1450799864	0.4237361072
C	1.6330916768	1.6317502462	0.2910815921
C	2.0593201562	0.5813505748	1.1086152425
C	3.3489132482	0.0943025436	1.0080094819
C	4.2728346005	0.6578786583	0.1150008547
C	3.8417510528	1.7145394729	-0.6760147945
C	2.5339393020	2.1888955108	-0.6052987468
N	5.5888971369	0.1851197331	0.0944589635
H	-4.2073861292	1.8849432871	0.2352715799
H	-4.1737987969	-0.5189682330	-0.4037661508
H	-1.9888209261	-1.6645141783	-0.6767446666
H	0.1163484936	-0.4505340842	-0.3260651209
H	-2.1019087036	3.0964749814	0.6295160390
H	0.2351304117	3.1307839464	0.2397949131
H	1.3705805270	0.1523273021	1.8318435658
H	4.5416760933	2.1711433593	-1.3698715499
H	5.6908058105	-0.7449067129	0.4711312504
H	6.0525826629	0.2882977660	-0.7943412539
O	3.8104775227	-0.9491703137	1.7709266330
H	2.2169431335	2.9993426875	-1.2541512717
H	3.1026874606	-1.2690443570	2.3350421791
