# Supplementary material for: Computational Studies of Rubber Ozonation Explain the Effectiveness of 6PPD as an Antidegradant and the Mechanism of Its Quinone Formation
Source: Environ Sci Technol. 2023 Mar 24;57(13):5216–30. doi: 10.1021/acs.est.2c08717 (PMC10079164; doi:10.1021/acs.est.2c08717)
Supplement: Supplementary file 3 — es2c08717_si_003.zip [file es2c08717_si_003.zip › stationary_point_geoms/reactants_products/4adpa-oh_demore_adduct_1.xyz]

30
C	4.0205637082	-0.2861590266	0.5487511623
C	4.3958685882	1.0485476562	0.6392717686
C	3.4827401040	2.0358377908	0.2843055728
C	2.2098209167	1.7005321263	-0.1548356653
C	1.8265047392	0.3588893689	-0.2284715246
C	2.7438558614	-0.6312977536	0.1265828799
N	0.5621886185	-0.0135330947	-0.7117361603
C	-0.6498815880	0.5594839034	-0.3532855555
C	-0.8302611334	1.4740635160	0.6551911759
C	-2.0914172052	2.0105076256	0.9234237029
C	-3.2421321767	1.6457274518	0.1477397878
C	-3.1035214965	0.7363192292	-0.8501654317
C	-1.8166290069	0.0611918590	-1.1528178866
N	-4.4362923208	2.3056673368	0.4244998589
H	4.7222914096	-1.0686555922	0.8182411198
H	5.3906862189	1.3173417741	0.9764822309
H	3.7686515740	3.0816415024	0.3334233506
H	1.5161530654	2.4739229357	-0.4653679032
H	2.4489723959	-1.6754292375	0.0733563788
H	0.0156309579	1.7815898904	1.2626803655
O	-2.3107052527	2.9009130055	1.9370669381
H	-1.5692915308	0.1112995966	-2.2228924274
H	-4.4922081817	2.6972551698	1.3512106338
H	-5.2677441166	1.8041517808	0.1573034107
H	0.4803825314	-0.9742072475	-1.0106195984
H	-1.4911716935	3.0539707490	2.4138114888
H	-3.9583422777	0.4695484234	-1.4636794582
O	-1.8581023552	-1.3835184359	-0.8540881247
O	-2.5341116102	-2.0027202059	-2.0090402642
O	-2.7543206436	-3.2045104982	-1.7695652259
