# Supplementary material for: Computational Studies of Rubber Ozonation Explain the Effectiveness of 6PPD as an Antidegradant and the Mechanism of Its Quinone Formation
Source: Environ Sci Technol. 2023 Mar 24;57(13):5216–30. doi: 10.1021/acs.est.2c08717 (PMC10079164; doi:10.1021/acs.est.2c08717)
Supplement: Supplementary file 3 — es2c08717_si_003.zip [file es2c08717_si_003.zip › stationary_point_geoms/reactants_products/meppd_demore_adduct_3.xyz]

32
C	4.1823235950	-0.1818895665	0.2779610807
C	4.3597888955	1.1880337872	0.4466630796
C	3.2636901177	2.0294620754	0.3119295518
C	2.0047289449	1.5225347573	0.0110682562
C	1.8226189200	0.1460225562	-0.1382881945
C	2.9285403017	-0.7005833420	-0.0025099934
N	0.5772808982	-0.4262478649	-0.4341582416
C	-0.6440855764	0.2664680205	-0.4339847702
C	-1.0041143222	1.0241044336	0.7266872452
C	-2.2106382668	1.7107702965	0.7728986575
C	-3.1188834314	1.6366080559	-0.2728746894
C	-2.8572348018	0.7472955450	-1.4473552799
C	-1.4990939817	0.1686641380	-1.4844246107
N	-4.2947187034	2.3150016971	-0.3141034081
H	5.0270806973	-0.8561054159	0.3765254612
H	5.3395803922	1.5920004580	0.6755375658
H	3.3863159624	3.1018854148	0.4264473929
H	1.1669317829	2.1971636847	-0.1218308388
H	2.7911514712	-1.7728283270	-0.1097914418
H	-0.3283014439	1.0443383319	1.5728351202
H	-2.4496321269	2.3010261511	1.6502649763
H	-3.1125347680	1.2741395164	-2.3747635474
H	-1.2195724360	-0.3851415944	-2.3752241447
H	-4.9647453530	1.9857696916	-0.9937419877
H	0.6132279355	-1.2220275183	-1.0497063811
O	-3.8606014975	-0.3750097827	-1.3865917391
O	-4.7025588389	-0.3769466922	-2.5556099142
O	-5.3435701273	0.7043729194	-2.6871550838
C	-4.7953232994	3.0747938165	0.8086150827
H	-5.7583533575	3.5079503889	0.5391467925
H	-4.9273517933	2.4520815585	1.7022965732
H	-4.1110227893	3.8918424095	1.0554187308
