# Supplementary material for: Computational Studies of Rubber Ozonation Explain the Effectiveness of 6PPD as an Antidegradant and the Mechanism of Its Quinone Formation
Source: Environ Sci Technol. 2023 Mar 24;57(13):5216–30. doi: 10.1021/acs.est.2c08717 (PMC10079164; doi:10.1021/acs.est.2c08717)
Supplement: Supplementary file 3 — es2c08717_si_003.zip [file es2c08717_si_003.zip › stationary_point_geoms/reactants_products/4adpa-hydroxyl-imine_2.xyz]

27
C	-2.9978712487	1.4319754264	0.4238101016
C	-3.1454076401	0.1383537921	-0.0601983178
C	-2.0447457231	-0.5086486780	-0.6113153240
C	-0.8100311078	0.1209462098	-0.6814504306
C	-0.6577121481	1.4155734281	-0.1801570536
C	-1.7627367912	2.0638587010	0.3736591735
N	0.5632267838	2.1037755101	-0.2843785849
C	1.8245688733	1.5743090923	0.0237865263
C	2.0813210614	0.3578497072	0.5191722641
C	3.4828040431	-0.0689003726	0.8474192024
C	4.5451734290	0.7088406149	0.0983092329
C	4.2174236058	2.1059448517	-0.2258243395
C	2.9396978154	2.4927434209	-0.2731458182
N	5.6239786366	0.1028004392	-0.1927222807
H	-3.8464141639	1.9530319588	0.8550337984
H	-4.1074953120	-0.3594024691	-0.0126042599
H	-2.1477345381	-1.5151990305	-1.0035253763
H	0.0333822559	-0.3818568333	-1.1398125364
H	-1.6496107676	3.0697228563	0.7692211347
H	0.4881819877	3.0975210361	-0.1358718272
H	1.2964364498	-0.3404259503	0.7813007138
O	3.6435161917	-1.4555181793	0.6744250173
H	5.0218237974	2.7760189541	-0.5135751308
H	2.6898186270	3.5035137863	-0.5868343498
H	4.5582832058	-1.5770147280	0.3805627664
H	6.2905341731	0.7136607993	-0.6613568872
H	3.6546479037	0.1879202568	1.9126792855
