# Supplementary material for: Computational Studies of Rubber Ozonation Explain the Effectiveness of 6PPD as an Antidegradant and the Mechanism of Its Quinone Formation
Source: Environ Sci Technol. 2023 Mar 24;57(13):5216–30. doi: 10.1021/acs.est.2c08717 (PMC10079164; doi:10.1021/acs.est.2c08717)
Supplement: Supplementary file 3 — es2c08717_si_003.zip [file es2c08717_si_003.zip › stationary_point_geoms/reactants_products/4adpa_demore_adduct_4.xyz]

29
C	-2.9926466146	1.3124041728	0.1077657907
C	-2.9034959347	0.1199640999	-0.6041045702
C	-1.6498845150	-0.3635204631	-0.9536700311
C	-0.4946502457	0.3270419050	-0.6052307245
C	-0.5833109615	1.5123533160	0.1269151248
C	-1.8470213187	1.9979957936	0.4787860922
N	0.5473381921	2.2505032851	0.5168520397
C	1.8691026003	1.7894360428	0.3849696789
C	2.2082244834	0.5234646248	0.9691356313
C	3.5165336481	0.0496624911	0.9021550085
C	4.5219329147	0.7881681630	0.3176142615
C	4.2520424718	2.1507783117	-0.2516150108
C	2.8207517043	2.5573782051	-0.1986705426
N	5.8352702130	0.3809513933	0.2515608247
H	-3.9638909427	1.7075265277	0.3877946040
H	-3.8001265218	-0.4209382881	-0.8853773751
H	-1.5627484872	-1.2844557460	-1.5214679013
H	0.4742903140	-0.0468926060	-0.9156768901
H	-1.9197413927	2.9151855099	1.0561902457
H	0.4417389261	3.2484284997	0.4310720409
H	1.4370671661	-0.0539761826	1.4634088208
H	4.9032889850	2.8896585302	0.2442279575
H	2.5688866189	3.5140161070	-0.6462643480
H	6.0107938962	-0.5966408201	0.4208922224
H	6.3649107728	0.7567134619	-0.5214694864
H	3.7547207468	-0.9229572949	1.3242576949
O	4.8111898398	2.2530958089	-1.5953173812
O	4.0953254581	1.2733966074	-2.4368318159
O	4.9222334833	0.5278808438	-3.0049879611
