# Supplementary material for: Computational Studies of Rubber Ozonation Explain the Effectiveness of 6PPD as an Antidegradant and the Mechanism of Its Quinone Formation
Source: Environ Sci Technol. 2023 Mar 24;57(13):5216–30. doi: 10.1021/acs.est.2c08717 (PMC10079164; doi:10.1021/acs.est.2c08717)
Supplement: Supplementary file 3 — es2c08717_si_003.zip [file es2c08717_si_003.zip › stationary_point_geoms/reactants_products/4adpa_demore_adduct_5.xyz]

29
C	-2.7904900841	1.3222368967	0.9142743101
C	-3.0374423376	0.0958759187	0.3075932545
C	-2.0929605969	-0.4436275118	-0.5575545133
C	-0.9100321878	0.2357871672	-0.8175780833
C	-0.6501373761	1.4502866343	-0.1848923260
C	-1.5991547344	1.9940895936	0.6781065323
N	0.5575904954	2.1411110436	-0.4309003848
C	1.8285766588	1.6362024933	-0.2480371954
C	1.9936064300	0.3777055871	0.5599467537
C	3.4044131873	-0.0851458034	0.6703975732
C	4.4531004150	0.6463015391	0.2269946034
C	4.2272845645	1.8939860388	-0.4527396693
C	2.9363393645	2.3455439111	-0.6781041411
N	5.7773603489	0.2019960196	0.3279815458
H	-3.5202492869	1.7498323432	1.5936054212
H	-3.9621369006	-0.4347635703	0.5059162837
H	-2.2834543247	-1.3928136999	-1.0475076534
H	-0.1886951343	-0.1626293764	-1.5239445852
H	-1.3849771156	2.9306013235	1.1836230871
H	0.4860449574	3.1412923856	-0.5237470783
H	1.3485894843	-0.4234954423	0.1823873599
H	5.0760363910	2.4626521288	-0.8167769223
H	2.7818196388	3.2766395686	-1.2170899339
H	5.9282693940	-0.4901547459	1.0457616341
H	6.4572318924	0.9442778112	0.3860517384
H	3.5640877929	-1.0350169777	1.1720263469
O	1.4503789956	0.6910767482	1.8874172453
O	0.5146827242	-0.4048515883	2.2255022536
O	-0.1044289560	-0.1179352364	3.2633974430
