# Supplementary material for: Computational Studies of Rubber Ozonation Explain the Effectiveness of 6PPD as an Antidegradant and the Mechanism of Its Quinone Formation
Source: Environ Sci Technol. 2023 Mar 24;57(13):5216–30. doi: 10.1021/acs.est.2c08717 (PMC10079164; doi:10.1021/acs.est.2c08717)
Supplement: Supplementary file 3 — es2c08717_si_003.zip [file es2c08717_si_003.zip › stationary_point_geoms/reactants_products/4adpa-hydroperoxy-imine_8.xyz]

29
C	-2.8656782398	1.3202054752	0.5331771021
C	-3.0208477000	-0.0372399732	0.2746173285
C	-1.9978948332	-0.7364980961	-0.3553188717
C	-0.8230824381	-0.0891216986	-0.7172983061
C	-0.6679018916	1.2691962007	-0.4472080973
C	-1.6982135343	1.9775578045	0.1664968792
N	0.5026339687	1.9563572603	-0.8622610779
C	1.5944533196	1.8003565740	-0.2270649372
C	1.7655237738	0.9380233846	0.9591927962
C	2.9739052685	0.4554398957	1.2652526053
C	4.1675833201	0.7606696942	0.4596877460
C	4.0979436460	1.7184512029	-0.4712956443
C	2.8514643151	2.5482442578	-0.6376201138
N	5.3270128258	0.0578087408	0.8019880821
H	-3.6619330173	1.8753385571	1.0181580417
H	-3.9369602523	-0.5451618709	0.5554548672
H	-2.1135676692	-1.7939332482	-0.5696760591
H	-0.0228520479	-0.6255886953	-1.2175107605
H	-1.5749709091	3.0397654403	0.3501535012
H	0.7224977950	2.3449102378	-2.6860752153
H	0.8853742454	0.6500656453	1.5218962143
H	4.9526811207	2.0064957134	-1.0744566286
O	2.7872814743	3.1896061847	-1.8961835962
H	5.1695606499	-0.9052002773	1.0591975889
H	6.0741234152	0.1390345439	0.1287536077
H	3.0957466310	-0.2082511878	2.1174014116
H	2.9158428226	3.4096955616	0.0497807563
O	2.5514852455	2.1862328551	-2.8845303000
O	1.3156378954	2.4953026173	-3.4552264205
