# Supplementary material for: Computational Studies of Rubber Ozonation Explain the Effectiveness of 6PPD as an Antidegradant and the Mechanism of Its Quinone Formation
Source: Environ Sci Technol. 2023 Mar 24;57(13):5216–30. doi: 10.1021/acs.est.2c08717 (PMC10079164; doi:10.1021/acs.est.2c08717)
Supplement: Supplementary file 3 — es2c08717_si_003.zip [file es2c08717_si_003.zip › stationary_point_geoms/reactants_products/4adpa-hydroxyl-imine_3.xyz]

27
C	4.0644252353	-0.2628638611	0.3393049123
C	4.3185159755	1.1052102317	0.2836570442
C	3.2688230869	1.9762091897	0.0300321657
C	1.9781459516	1.4978924913	-0.1720471046
C	1.7201126426	0.1285981461	-0.0938955807
C	2.7793892182	-0.7483486833	0.1633228566
N	0.4303580825	-0.4038668774	-0.2627074033
C	-0.7152371658	0.4066769587	-0.3708198032
C	-1.0098870301	1.2755460174	0.7843904317
C	-2.1893000395	1.8907729670	0.9207455437
C	-3.2487688237	1.6841165023	-0.0784404004
C	-2.8051362201	1.1917679531	-1.4424970070
C	-1.5717717053	0.3381059157	-1.3939114265
N	-4.4947702759	1.8667349078	0.0959605572
H	4.8742742695	-0.9583627635	0.5344841283
H	5.3238342886	1.4835378266	0.4308418654
H	3.4521804564	3.0441605088	-0.0312938554
H	1.1779686138	2.1899281986	-0.4108982200
H	2.5800846828	-1.8136625423	0.2342093057
H	-0.2557449652	1.3498954972	1.5614614066
H	-2.4273962409	2.4584407233	1.8152491787
H	-2.5231008498	2.1135973646	-1.9909824174
H	-1.3796708316	-0.2901114002	-2.2580987779
H	-4.7010633707	2.2278335084	1.0254608502
H	-4.6639125041	0.8402992577	-1.6887902793
H	0.3945802353	-1.2540645933	-0.8022984928
O	-3.8500702162	0.5456338551	-2.1241438777
