# Supplementary material for: Computational Studies of Rubber Ozonation Explain the Effectiveness of 6PPD as an Antidegradant and the Mechanism of Its Quinone Formation
Source: Environ Sci Technol. 2023 Mar 24;57(13):5216–30. doi: 10.1021/acs.est.2c08717 (PMC10079164; doi:10.1021/acs.est.2c08717)
Supplement: Supplementary file 3 — es2c08717_si_003.zip [file es2c08717_si_003.zip › stationary_point_geoms/reactants_products/4adpa-qdi_po_4.xyz]

27
C	-1.5910785912	0.9504659335	1.5560612029
C	-2.4119116821	0.1506882512	0.7706940965
C	-2.1774136451	0.0611273708	-0.5978592278
C	-1.1338608617	0.7663376180	-1.1806343579
C	-0.2941638992	1.5454981171	-0.3860482330
C	-0.5314290611	1.6445412251	0.9844059553
N	0.7401369156	2.2829801308	-1.0086592402
C	1.9550265036	2.0666377963	-0.7095961802
C	2.4545967696	1.0416832010	0.2287564779
C	3.6221275287	1.1945645968	0.8562418949
C	4.4466572299	2.4050672734	0.6680003181
C	4.3380085643	3.0998233592	-0.6723248821
C	2.9924527709	2.9053215281	-1.4241151406
N	5.2437566696	2.8956838953	1.5240676901
H	-1.7740137534	1.0369709758	2.6221309467
H	-3.2361826666	-0.3923696210	1.2198168570
H	-2.8189919145	-0.5547804281	-1.2193365380
H	-0.9545149746	0.7200129529	-2.2493591937
H	0.1057142837	2.2792225326	1.5923438168
H	1.8216557821	0.1828523366	0.4247746831
H	3.9687278709	0.4592582657	1.5772705979
H	4.5908654896	4.1572827167	-0.5696217869
H	2.5574114824	3.8628955629	-1.7182103331
H	5.2678243221	2.3242590932	2.3702307281
O	5.2776827663	2.4397676099	-1.5230705891
O	4.6987202331	2.5979131718	-2.8017784561
O	3.3763122667	2.1555070342	-2.5778904067
