# Supplementary material for: Computational Studies of Rubber Ozonation Explain the Effectiveness of 6PPD as an Antidegradant and the Mechanism of Its Quinone Formation
Source: Environ Sci Technol. 2023 Mar 24;57(13):5216–30. doi: 10.1021/acs.est.2c08717 (PMC10079164; doi:10.1021/acs.est.2c08717)
Supplement: Supplementary file 3 — es2c08717_si_003.zip [file es2c08717_si_003.zip › stationary_point_geoms/reactants_products/4adpa-qdi_demore_adduct_1.xyz]

27
C	-2.8712238735	1.7060830635	0.7397110882
C	-2.9105188393	0.3229118367	0.5847638825
C	-1.8009172452	-0.3431475813	0.0784876156
C	-0.6474907162	0.3590235579	-0.2452189933
C	-0.5986404997	1.7488229121	-0.0771405264
C	-1.7350068469	2.4185866670	0.3909275797
N	0.5091896028	2.5168059524	-0.4464196941
C	1.7238169753	2.1893971641	-0.0435096845
C	2.0353778271	1.2437649746	0.9404585347
C	3.4515633961	0.8989647827	1.2685669203
C	4.4792862176	1.9684037738	0.8844636025
C	4.0932569712	2.8739870913	-0.2081194146
C	2.8308583026	2.9755056439	-0.6302064341
N	5.6178542923	2.0763398125	1.4308432417
H	-3.7384805134	2.2340059768	1.1222424992
H	-3.8074139816	-0.2297229273	0.8423696479
H	-1.8325342342	-1.4176386512	-0.0696186552
H	0.2094441409	-0.1575444435	-0.6649056067
H	-1.6993572023	3.4985093994	0.4835634621
H	1.2569857265	0.7201284704	1.4824818780
H	3.7230068813	-0.0046483136	0.6969386018
H	4.8839854947	3.4974066392	-0.6105011386
H	2.5462921478	3.6782674662	-1.4057994406
H	5.7211734518	1.3951983588	2.1849812995
O	3.6130490231	0.4457627944	2.6025938361
O	3.1909382012	1.6032335032	3.4676390887
O	3.3214404001	1.2890314760	4.6540429097
