# Supplementary material for: Computational Studies of Rubber Ozonation Explain the Effectiveness of 6PPD as an Antidegradant and the Mechanism of Its Quinone Formation
Source: Environ Sci Technol. 2023 Mar 24;57(13):5216–30. doi: 10.1021/acs.est.2c08717 (PMC10079164; doi:10.1021/acs.est.2c08717)
Supplement: Supplementary file 3 — es2c08717_si_003.zip [file es2c08717_si_003.zip › stationary_point_geoms/reactants_products/4adpa-qdi_demore_adduct_3.xyz]

27
C	-2.6946868717	1.0952976281	0.6934404255
C	-2.5030616162	-0.2310856324	0.3169982182
C	-1.2863442053	-0.6202123634	-0.2313077289
C	-0.2559812719	0.2984650645	-0.3784870216
C	-0.4396212944	1.6313064067	0.0116763315
C	-1.6817307181	2.0257726516	0.5221207134
N	0.5312842394	2.6180918421	-0.1800544712
C	1.7897264620	2.4302464186	0.1790158352
C	2.2687262498	1.2998559440	1.0105805336
C	3.5695353571	1.0780080327	1.2135529850
C	4.6051346769	1.9302131264	0.6020328984
C	4.1629067214	3.3167390984	0.1595821308
C	2.7214933531	3.3926910989	-0.2241105782
N	5.8217187480	1.6147942306	0.4322779319
H	-3.6464546842	1.4092839401	1.1090324285
H	-3.3033708644	-0.9532924836	0.4358814113
H	-1.1373415729	-1.6465718216	-0.5505021934
H	0.6847966214	-0.0024549746	-0.8283552672
H	-1.8261549128	3.0676897455	0.7860813421
H	1.5255338307	0.6546476870	1.4641543466
H	3.9055234564	0.2395739690	1.8173487267
H	4.8298301780	3.6507577227	-0.6382176768
H	2.3616857474	4.2448857328	-0.7895989741
H	6.0077250389	0.6797519289	0.7984801101
O	4.4112533504	4.1228385946	1.3322888581
O	4.2887831375	5.5639045517	0.9751845902
O	4.9889780434	5.8757160606	-0.0046176055
