# Supplementary material for: Computational Studies of Rubber Ozonation Explain the Effectiveness of 6PPD as an Antidegradant and the Mechanism of Its Quinone Formation
Source: Environ Sci Technol. 2023 Mar 24;57(13):5216–30. doi: 10.1021/acs.est.2c08717 (PMC10079164; doi:10.1021/acs.est.2c08717)
Supplement: Supplementary file 3 — es2c08717_si_003.zip [file es2c08717_si_003.zip › stationary_point_geoms/reactants_products/4adpa-hydroxyl-imine_1.xyz]

27
C	-2.7664921722	1.4824697318	0.8916343828
C	-3.1015901980	0.2138488407	0.4379661624
C	-2.1779692096	-0.5042070540	-0.3151969742
C	-0.9354918089	0.0342276102	-0.6152301331
C	-0.5917159603	1.3035419138	-0.1454706123
C	-1.5169996167	2.0213083974	0.6113099388
N	0.6419248399	1.8942716525	-0.4833902457
C	1.8907444124	1.2757218456	-0.3015187417
C	2.1130075672	0.0707512542	0.2352533751
C	3.4939236163	-0.5248299983	0.2434459123
C	4.5920088123	0.5185675009	0.2233259956
C	4.2982277515	1.7413634617	-0.5412904936
C	3.0285399626	2.0828583139	-0.7800524598
N	5.6662922364	0.2598736919	0.8509017902
H	-3.4755161565	2.0563943229	1.4792400279
H	-4.0727330199	-0.2115808958	0.6651042844
H	-2.4313598113	-1.4923569975	-0.6852365101
H	-0.2321523527	-0.5191816992	-1.2268626057
H	-1.2534892820	3.0075378699	0.9837396873
H	0.6646040788	2.8907443367	-0.3294379657
H	1.3170263062	-0.5550553657	0.6187373037
H	3.6200884415	-1.0734648127	-0.7124456135
H	5.1226518009	2.3837197578	-0.8358328333
H	2.8001811698	3.0024876579	-1.3130821447
H	4.5671786915	-1.3157219511	1.6097416960
H	6.3577191455	1.0002717211	0.7460732448
O	3.6500511553	-1.4184059067	1.3158109318
