# Supplementary material for: Computational Studies of Rubber Ozonation Explain the Effectiveness of 6PPD as an Antidegradant and the Mechanism of Its Quinone Formation
Source: Environ Sci Technol. 2023 Mar 24;57(13):5216–30. doi: 10.1021/acs.est.2c08717 (PMC10079164; doi:10.1021/acs.est.2c08717)
Supplement: Supplementary file 3 — es2c08717_si_003.zip [file es2c08717_si_003.zip › stationary_point_geoms/reactants_products/4adpa_demore_adduct_7.xyz]

29
C	-3.0879771931	1.6031974871	0.3929432221
C	-3.2875915393	0.2304688918	0.3090279267
C	-2.2525518148	-0.5828909426	-0.1392776509
C	-1.0294275043	-0.0363336250	-0.5021786668
C	-0.8248653344	1.3403390889	-0.4003255662
C	-1.8624849302	2.1571494843	0.0487400074
N	0.3901435169	1.9295660316	-0.7973595700
C	1.6544041039	1.5216664784	-0.4293077541
C	1.9476991992	0.5080614112	0.4609772009
C	3.2626465445	0.1956850383	0.7872987260
C	4.3592032773	0.9318905488	0.2194675005
C	4.1239076544	1.9440896047	-0.6495130330
C	2.7512697370	2.3335327163	-1.0608532966
N	5.6517944723	0.5147491603	0.5529651218
H	-3.8874310818	2.2496969377	0.7395241453
H	-4.2427170584	-0.2019952549	0.5857164070
H	-2.4016538549	-1.6545055008	-0.2226921301
H	-0.2366651917	-0.6697606232	-0.8842973842
H	-1.6983127655	3.2274176747	0.1348613869
H	0.3352187888	2.9069193797	-1.0469797755
H	1.1405977749	-0.0384610671	0.9342938906
H	4.9423758894	2.5025031148	-1.0934703963
H	2.6364745628	2.3088655255	-2.1563966741
H	5.7329627021	0.1107120529	1.4730398004
H	6.3694219491	1.2031075087	0.3859534360
H	3.4706864212	-0.6051347842	1.4886732965
O	2.4826377146	3.7631318493	-0.8696306734
O	2.5274649457	4.0292094929	0.5769583984
O	1.4342485145	4.5131040199	0.9500077048
