# Supplementary material for: Computational Studies of Rubber Ozonation Explain the Effectiveness of 6PPD as an Antidegradant and the Mechanism of Its Quinone Formation
Source: Environ Sci Technol. 2023 Mar 24;57(13):5216–30. doi: 10.1021/acs.est.2c08717 (PMC10079164; doi:10.1021/acs.est.2c08717)
Supplement: Supplementary file 3 — es2c08717_si_003.zip [file es2c08717_si_003.zip › stationary_point_geoms/reactants_products/4adpa_demore_adduct_6.xyz]

29
C	3.7065367215	-0.7722924646	0.4620660455
C	4.1817211911	0.3370496274	1.1514845034
C	3.4932237825	1.5412652431	1.0645661635
C	2.3404904702	1.6476503027	0.2966031893
C	1.8487213630	0.5263836312	-0.3707326238
C	2.5419913606	-0.6823170914	-0.2875976128
N	0.6927785687	0.5844676889	-1.1867657983
C	-0.5846658469	0.9665069081	-0.8327979523
C	-0.8474535833	1.6024771733	0.4971156281
C	-2.2738088422	1.5360391212	0.9167455960
C	-3.2685656176	1.3091190466	0.0273247500
C	-2.9512708560	0.9690725254	-1.3362360870
C	-1.6372340740	0.7717818607	-1.7177223650
N	-4.6185794082	1.2985132416	0.3910269600
H	4.2362386470	-1.7175690029	0.5168381418
H	5.0862728213	0.2655219223	1.7454048522
H	3.8645008788	2.4186705779	1.5838289252
H	1.8313431519	2.5968901379	0.1938658696
H	2.1569973829	-1.5555455364	-0.8065766331
H	-2.4978679123	1.7695606339	1.9527903940
H	-3.7559518162	0.7950294583	-2.0423086129
H	-1.4198552101	0.4119834437	-2.7202888754
H	-4.8322151150	1.8280290549	1.2218983565
H	-5.2535632897	1.5163788222	-0.3607750424
H	0.7289633712	-0.0215010259	-1.9917188046
H	-0.1745632536	1.1914816479	1.2586889856
O	-0.4181105257	3.0045083307	0.3071893224
O	-0.2687188212	3.5473969953	1.6651811057
O	0.3052101611	4.6538898263	1.6084075187
