# Supplementary material for: Computational Studies of Rubber Ozonation Explain the Effectiveness of 6PPD as an Antidegradant and the Mechanism of Its Quinone Formation
Source: Environ Sci Technol. 2023 Mar 24;57(13):5216–30. doi: 10.1021/acs.est.2c08717 (PMC10079164; doi:10.1021/acs.est.2c08717)
Supplement: Supplementary file 3 — es2c08717_si_003.zip [file es2c08717_si_003.zip › stationary_point_geoms/reactants_products/4adpa_terminal_nh_insertion.xyz]

29
C	-3.2285416154	1.1798863473	-0.1660453958
C	-3.0879789321	-0.0397963543	-0.8189066095
C	-1.8093928220	-0.5137779675	-1.0859009704
C	-0.6839066670	0.2080145718	-0.7108263359
C	-0.8240035610	1.4266315564	-0.0392763142
C	-2.1129744439	1.9027400888	0.2273220173
N	0.2694550997	2.2062049607	0.3343565062
C	1.5945791714	1.7877817119	0.5265311111
C	1.9127990893	0.5281032404	1.0348852784
C	3.2373969274	0.1641592002	1.2298070995
C	4.2647705507	1.0609883480	0.9622635590
C	3.9577028326	2.3277944451	0.4793111848
C	2.6366258318	2.6752851962	0.2477366730
N	5.6042432173	0.6915310811	1.2612990335
H	-4.2176973563	1.5709576042	0.0497773429
H	-3.9607959841	-0.6089526989	-1.1181899537
H	-1.6794738550	-1.4566803252	-1.6077603936
H	0.3034478122	-0.1638317989	-0.9577270882
H	-2.2329871483	2.8465396553	0.7522604820
H	0.0846845586	3.1814550956	0.4917110671
H	1.1224764392	-0.1710497530	1.2821569316
H	3.4687014532	-0.8259898016	1.6129595334
H	4.7540573911	3.0304174158	0.2646427514
H	2.4039316847	3.6550285657	-0.1590764548
H	5.7474753852	-0.3125225433	1.3058771196
O	6.5596591792	1.2422920721	0.4685617437
O	6.4181985484	0.7588154274	-0.9044030577
O	6.8459763715	-0.5712304163	-0.8944777218
H	7.8058067416	-0.4841779252	-0.9801003392
