# Supplementary material for: Computational Studies of Rubber Ozonation Explain the Effectiveness of 6PPD as an Antidegradant and the Mechanism of Its Quinone Formation
Source: Environ Sci Technol. 2023 Mar 24;57(13):5216–30. doi: 10.1021/acs.est.2c08717 (PMC10079164; doi:10.1021/acs.est.2c08717)
Supplement: Supplementary file 3 — es2c08717_si_003.zip [file es2c08717_si_003.zip › stationary_point_geoms/reactants_products/4adpa-qdi_demore_adduct_2.xyz]

27
C	-2.6240985318	1.4567828675	1.0790011373
C	-2.7079108486	0.2209750157	0.4415524351
C	-1.6460362996	-0.2264549581	-0.3359840757
C	-0.4920018686	0.5356158377	-0.4551134126
C	-0.3952004755	1.7729585615	0.1993071030
C	-1.4898188066	2.2390141755	0.9405403741
N	0.7048139256	2.6174699328	0.0711097945
C	1.9428770257	2.1468313881	0.1514393041
C	2.3044139291	0.8980220098	0.6570866881
C	3.7266751082	0.4375624809	0.6548312243
C	4.7599163315	1.5498755603	0.5068261587
C	4.3073199028	2.8107667175	-0.0979213731
C	3.0108143642	3.0880936808	-0.2466279379
N	5.9755586787	1.4274885457	0.8578799789
H	-3.4561710758	1.8178565827	1.6742765444
H	-3.6052026273	-0.3809683684	0.5357739825
H	-1.7168979639	-1.1742192372	-0.8594402506
H	0.3238234460	0.1994536547	-1.0863032440
H	-1.4185797606	3.2143617084	1.4092188380
H	1.5567767031	0.2178366430	1.0441295791
H	3.9432870837	-0.1491610621	1.5562450618
H	5.0822883122	3.5177631163	-0.3720746008
H	2.6736832497	4.0333786146	-0.6576449367
H	6.1492134460	0.5173085311	1.2858360406
O	3.7908389745	-0.4504527542	-0.4787480645
O	4.9742199600	-1.3307277575	-0.2412289103
O	5.2678488169	-1.9181083870	-1.2904235387
