# Supplementary material for: Computational Studies of Rubber Ozonation Explain the Effectiveness of 6PPD as an Antidegradant and the Mechanism of Its Quinone Formation
Source: Environ Sci Technol. 2023 Mar 24;57(13):5216–30. doi: 10.1021/acs.est.2c08717 (PMC10079164; doi:10.1021/acs.est.2c08717)
Supplement: Supplementary file 3 — es2c08717_si_003.zip [file es2c08717_si_003.zip › stationary_point_geoms/reactants_products/4adpa-qdi_demore_adduct_6.xyz]

27
C	-2.0664516332	1.1043605362	1.3152868872
C	-2.3851666685	0.0198230246	0.5052528387
C	-1.6067874661	-0.2499347835	-0.6138527451
C	-0.5085404277	0.5448739112	-0.9193792792
C	-0.1856998391	1.6243061202	-0.0981191481
C	-0.9799943824	1.9135186739	1.0113405658
N	0.8909224907	2.4882341575	-0.4087973764
C	2.0967771541	2.1366257780	-0.2215861084
C	2.5141120874	0.7751845602	0.3284462724
C	3.8244747510	0.8004711316	1.0435937226
C	4.7973155527	1.7974089126	0.7826958833
C	4.4180815548	2.9219148890	-0.0975138492
C	3.1729838417	3.0835822571	-0.5488165089
N	6.0028772010	1.8007278435	1.2813696406
H	-2.6726245914	1.3290779309	2.1867722885
H	-3.2395812356	-0.6052793336	0.7403846045
H	-1.8523561989	-1.0883152427	-1.2575303472
H	0.1007978787	0.3378398021	-1.7916168448
H	-0.7366332600	2.7736885344	1.6261993675
H	1.7124759820	0.3692675805	0.9528063001
H	4.0707491240	-0.0185612879	1.7121150159
H	5.2042262860	3.6342911138	-0.3220024722
H	2.8843009895	3.9423913047	-1.1444928149
H	6.1347330120	0.9834928637	1.8795023047
O	2.6129119305	-0.0466736706	-0.8665150059
O	2.7361870338	-1.4373829292	-0.4072893956
O	3.9261403329	-1.8192650783	-0.4726364961
