# Supplementary material for: Computational Studies of Rubber Ozonation Explain the Effectiveness of 6PPD as an Antidegradant and the Mechanism of Its Quinone Formation
Source: Environ Sci Technol. 2023 Mar 24;57(13):5216–30. doi: 10.1021/acs.est.2c08717 (PMC10079164; doi:10.1021/acs.est.2c08717)
Supplement: Supplementary file 3 — es2c08717_si_003.zip [file es2c08717_si_003.zip › stationary_point_geoms/reactants_products/4adpa-hydroxyl-imine_4.xyz]

27
C	-2.9108640513	1.2822811511	0.0201091266
C	-2.7713153647	0.0362769574	-0.5855016742
C	-1.4979514070	-0.4428334585	-0.8580863015
C	-0.3704036994	0.3063273158	-0.5378540847
C	-0.5104462396	1.5441570567	0.0907495630
C	-1.7944591080	2.0259743342	0.3653304855
N	0.5964495965	2.3297298736	0.4604969863
C	1.9190192700	1.8594858240	0.3956776382
C	2.2189044003	0.6295317058	1.1534690223
C	3.4189514194	0.0422497569	1.0998146423
C	4.4773449683	0.6179489099	0.2539073808
C	4.3368211646	2.0917583325	-0.0722203226
C	2.9038269945	2.5160826346	-0.2258453952
N	5.4887282548	0.0081229313	-0.2152504129
H	-3.8995827724	1.6736210347	0.2367532355
H	-3.6462734462	-0.5487226998	-0.8458041386
H	-1.3724162374	-1.4050152340	-1.3441904181
H	0.6151464498	-0.0637070072	-0.7978145998
H	-1.9056662046	2.9855747790	0.8617888576
H	0.4909636762	3.3148883184	0.2782459713
H	1.4158698479	0.1979173215	1.7428000829
H	4.7356028601	2.6126243616	0.8220953019
H	2.7202790928	3.4239359790	-0.7920885262
H	5.5222893919	-0.9640246357	0.0863852828
H	5.7295433244	1.7267002570	-1.3234219843
H	3.6149503491	-0.8940578527	1.6137118617
O	5.0952540698	2.4485168529	-1.1985238803
