# Supplementary material for: Computational Studies of Rubber Ozonation Explain the Effectiveness of 6PPD as an Antidegradant and the Mechanism of Its Quinone Formation
Source: Environ Sci Technol. 2023 Mar 24;57(13):5216–30. doi: 10.1021/acs.est.2c08717 (PMC10079164; doi:10.1021/acs.est.2c08717)
Supplement: Supplementary file 3 — es2c08717_si_003.zip [file es2c08717_si_003.zip › stationary_point_geoms/reactants_products/4adpa-qdi_po_3.xyz]

27
C	-2.5107838158	1.1812247280	0.6745727281
C	-2.3399712323	-0.1549027393	0.3260302084
C	-1.1437831395	-0.5659783782	-0.2487596096
C	-0.1163530239	0.3455781711	-0.4605924296
C	-0.2881856638	1.6820730827	-0.1024016611
C	-1.4977104249	2.1024841252	0.4486891049
N	0.7157732940	2.6459752398	-0.3567865155
C	1.8434572828	2.5677341478	0.2213837878
C	2.2424797609	1.5617518601	1.2260758601
C	3.5245130362	1.2356870876	1.4001265450
C	4.5922344045	1.8361583523	0.5753863214
C	4.3471218760	3.2382198602	0.0598734629
C	2.8568115868	3.6409970257	-0.1116949152
N	5.6953718380	1.2837980843	0.2804500361
H	-3.4448290171	1.5117407841	1.1167483562
H	-3.1390909006	-0.8688113140	0.4927179508
H	-1.0058997773	-1.6033463988	-0.5356462055
H	0.8160885761	0.0310096178	-0.9187935330
H	-1.6277343489	3.1501372700	0.6977130739
H	1.4569273887	1.0647050427	1.7850918044
H	3.8131818571	0.4657394200	2.1104413393
H	4.9166628195	3.4062304569	-0.8567326134
H	2.6626372398	4.0383796193	-1.1102014914
H	5.7700838568	0.3623962182	0.7146479563
O	4.7973777479	4.1113594434	1.0980918938
O	3.9708020905	5.2448822676	0.9292929435
O	2.6862926888	4.6611944255	0.8733215015
