# Supplementary material for: Computational Studies of Rubber Ozonation Explain the Effectiveness of 6PPD as an Antidegradant and the Mechanism of Its Quinone Formation
Source: Environ Sci Technol. 2023 Mar 24;57(13):5216–30. doi: 10.1021/acs.est.2c08717 (PMC10079164; doi:10.1021/acs.est.2c08717)
Supplement: Supplementary file 3 — es2c08717_si_003.zip [file es2c08717_si_003.zip › stationary_point_geoms/reactants_products/4adpa_demore_adduct_2.xyz]

29
C	-3.0105591434	1.5075137026	0.5064694295
C	-3.2117017035	0.2165079155	0.0353144713
C	-2.1524905218	-0.4591971780	-0.5617208604
C	-0.9077730409	0.1400855697	-0.6903106146
C	-0.6994665163	1.4320693809	-0.2001095132
C	-1.7633465150	2.1084699195	0.3993625142
N	0.5306937122	2.0887666828	-0.3617280551
C	1.7971523334	1.5425988658	-0.1190234768
C	2.0132867101	0.3249966467	0.4343733225
C	3.3818585599	-0.2280153402	0.6158757882
C	4.4904570056	0.7114504917	0.2490313960
C	4.2151009619	1.9557143168	-0.2753336678
C	2.9083838683	2.3811756034	-0.4845348760
N	5.7642787285	0.2586039703	0.5187751952
H	-3.8260492796	2.0510289098	0.9724711167
H	-4.1827045216	-0.2571035319	0.1276431832
H	-2.2980368909	-1.4633443894	-0.9467860704
H	-0.0976683328	-0.3830910522	-1.1850150455
H	-1.6075304040	3.1122316085	0.7852739760
H	0.4875883682	3.0897775576	-0.2621631585
H	1.1900469368	-0.2954899087	0.7656030039
O	3.6204708169	-1.4114221124	-0.2205478598
H	5.0405966061	2.6097580669	-0.5422125435
H	2.7138882216	3.3431868511	-0.9457854052
H	5.8824440579	-0.7424009617	0.4714447312
H	6.5188249615	0.7686289403	0.0873234505
H	3.5360481503	-0.5766899344	1.6481274606
O	2.9541827494	-2.5243291947	0.4837658317
O	2.8581375213	-3.5039201964	-0.2772625238
