# Supplementary material for: Computational Studies of Rubber Ozonation Explain the Effectiveness of 6PPD as an Antidegradant and the Mechanism of Its Quinone Formation
Source: Environ Sci Technol. 2023 Mar 24;57(13):5216–30. doi: 10.1021/acs.est.2c08717 (PMC10079164; doi:10.1021/acs.est.2c08717)
Supplement: Supplementary file 3 — es2c08717_si_003.zip [file es2c08717_si_003.zip › stationary_point_geoms/reactants_products/meppd.xyz]

29
C	-3.2540913036	1.6162458823	-0.0932118861
C	-3.2848155397	0.3455293338	-0.6603274360
C	-2.0921598676	-0.3507767431	-0.8024878453
C	-0.8837632247	0.1987499625	-0.3899814181
C	-0.8535474905	1.4710577770	0.1872557735
C	-2.0582143930	2.1725336970	0.3293547009
N	0.3258788429	2.0677625732	0.6410288604
C	1.6151659812	1.5096417098	0.4445367563
C	1.9953968692	0.3513254268	1.1119761314
C	3.2597449535	-0.1976856002	0.9363397136
C	4.1987191119	0.4285756734	0.1102536439
C	3.8186420395	1.6063033138	-0.5459329614
C	2.5447281519	2.1256061770	-0.3932142548
N	5.4935121428	-0.0594402408	-0.0438718999
H	-4.1734930151	2.1808248389	0.0264574247
H	-4.2221641189	-0.0910757152	-0.9861516710
H	-2.0931929032	-1.3401729857	-1.2494880669
H	0.0366974270	-0.3565734402	-0.5253241337
H	-2.0469830205	3.1599110029	0.7833605195
H	0.2991385607	3.0741393324	0.6554326303
H	1.2869914272	-0.1290758227	1.7795005356
H	3.5163714990	-1.1076165284	1.4657501551
H	4.5336142427	2.1128137682	-1.1886410997
H	2.2631342355	3.0259853043	-0.9320610049
H	5.9383450256	0.2460099511	-0.8936543928
C	5.8140181500	-1.4179050077	0.3427759429
H	5.7784716423	-1.5267019189	1.4303991942
H	5.1369448877	-2.1628166235	-0.0990382320
H	6.8330660863	-1.6410274980	0.0244718203
