# Supplementary material for: Computational Studies of Rubber Ozonation Explain the Effectiveness of 6PPD as an Antidegradant and the Mechanism of Its Quinone Formation
Source: Environ Sci Technol. 2023 Mar 24;57(13):5216–30. doi: 10.1021/acs.est.2c08717 (PMC10079164; doi:10.1021/acs.est.2c08717)
Supplement: Supplementary file 3 — es2c08717_si_003.zip [file es2c08717_si_003.zip › stationary_point_geoms/reactants_products/4adpa_demore_adduct_3.xyz]

29
C	4.1429939252	-0.2051948773	0.3017918702
C	4.3390295815	1.1623183565	0.4696913884
C	3.2559003583	2.0193320960	0.3290299491
C	1.9912634952	1.5298750891	0.0228226241
C	1.7904520634	0.1560033560	-0.1251964937
C	2.8831656308	-0.7063629782	0.0165488371
N	0.5377136629	-0.3985947442	-0.4261276299
C	-0.6738032404	0.3099131676	-0.4206992600
C	-1.0193055273	1.0683797722	0.7467351982
C	-2.2170004363	1.7659078563	0.7972042715
C	-3.1292469626	1.7056804708	-0.2423047496
C	-2.8854796231	0.8237373036	-1.4229690155
C	-1.5335795248	0.2277790274	-1.4674533310
N	-4.2933053565	2.4215307822	-0.2697840672
H	4.9776796979	-0.8911252676	0.4049719796
H	5.3234769345	1.5525143726	0.7024193118
H	3.3933914891	3.0900173980	0.4426137457
H	1.1640740239	2.2164096960	-0.1158123032
H	2.7306742593	-1.7766336292	-0.0897475556
H	-0.3394232166	1.0780724065	1.5896676088
H	-2.4549297201	2.3625045360	1.6734840512
H	-3.1369565541	1.3611143477	-2.3455082791
H	-1.2641047203	-0.3253187026	-2.3617340417
H	-4.6072873405	2.8421494226	0.5890245788
H	-5.0220136194	2.0806475831	-0.8805260905
H	0.5636098685	-1.1900132586	-1.0477917918
O	-3.9026729466	-0.2835392282	-1.3614704461
O	-4.7478804016	-0.2702316249	-2.5309268190
O	-5.3933866002	0.8094197706	-2.6403037406
