# Supplementary material for: Computational Studies of Rubber Ozonation Explain the Effectiveness of 6PPD as an Antidegradant and the Mechanism of Its Quinone Formation
Source: Environ Sci Technol. 2023 Mar 24;57(13):5216–30. doi: 10.1021/acs.est.2c08717 (PMC10079164; doi:10.1021/acs.est.2c08717)
Supplement: Supplementary file 3 — es2c08717_si_003.zip [file es2c08717_si_003.zip › stationary_point_geoms/reactants_products/4adpa-qdi_po_2.xyz]

27
C	-2.3062745706	1.2201019412	1.1206751003
C	-2.5145670862	0.0434296354	0.4069072355
C	-1.5928545742	-0.3458653983	-0.5558450765
C	-0.4573554793	0.4196616005	-0.7972179207
C	-0.2447500862	1.5912101730	-0.0711139233
C	-1.1876673554	2.0015880069	0.8731411107
N	0.8632071459	2.4333363691	-0.3157765140
C	2.0596061821	2.0380525409	-0.1403162072
C	2.4320032913	0.6631367662	0.3886165331
C	3.8086723349	0.5621434228	1.0593541128
C	4.8754740624	1.5137048457	0.5237465584
C	4.4220777360	2.7546509809	-0.1170648490
C	3.1444422275	2.9868891704	-0.4275341356
N	6.1180009349	1.2824461729	0.6241788870
H	-3.0265540305	1.5375690621	1.8675045837
H	-3.3963867864	-0.5595030320	0.5940627900
H	-1.7527340543	-1.2544256131	-1.1269363501
H	0.2569956673	0.1196574369	-1.5556335045
H	-1.0278923689	2.9332442048	1.4054550137
H	1.6552511567	0.3090091447	1.0705390552
H	3.7306930594	0.6552676093	2.1453605901
H	5.2016016378	3.4724375660	-0.3490430918
H	2.8366433018	3.9123040968	-0.9024703449
H	6.2846828579	0.3718574356	1.0559326007
O	4.1423783126	-0.7875328814	0.7848474862
O	3.8590957211	-0.8340803357	-0.5932011628
O	2.5281095623	-0.3005020216	-0.6765348773
