# Supplementary material for: Computational Studies of Rubber Ozonation Explain the Effectiveness of 6PPD as an Antidegradant and the Mechanism of Its Quinone Formation
Source: Environ Sci Technol. 2023 Mar 24;57(13):5216–30. doi: 10.1021/acs.est.2c08717 (PMC10079164; doi:10.1021/acs.est.2c08717)
Supplement: Supplementary file 3 — es2c08717_si_003.zip [file es2c08717_si_003.zip › stationary_point_geoms/reactants_products/4adpa-hydroxyl-imine_5.xyz]

27
C	-2.5668722628	1.2510330146	1.0455421177
C	-2.9973507386	0.1276442023	0.3490782443
C	-2.2195632954	-0.3680336229	-0.6913802587
C	-1.0188987522	0.2427446959	-1.0290854832
C	-0.5781065217	1.3618945586	-0.3198008423
C	-1.3690999377	1.8724869271	0.7123856696
N	0.6094512791	2.0244744486	-0.6942021352
C	1.7482762121	1.6104632637	-0.2971014286
C	1.9420667219	0.4136234896	0.6409291684
C	3.3692280158	0.0082985583	0.8339895877
C	4.3969908750	0.6860749563	0.3116745365
C	4.1630713167	1.8961731639	-0.4940323606
C	2.9344122696	2.3376542590	-0.7649413303
N	5.7339153904	0.2931543690	0.4223991607
H	-3.1699128013	1.6544691632	1.8526139150
H	-3.9344397806	-0.3520512759	0.6089934763
H	-2.5496171101	-1.2389550660	-1.2485379793
H	-0.4165029289	-0.1343093146	-1.8494766358
H	-1.0367372998	2.7606644877	1.2402866374
H	1.3878245724	-0.4299932953	0.2052682452
H	5.0322626262	2.4291103496	-0.8703984940
H	2.7557724693	3.2324682795	-1.3504662129
H	5.9112357585	-0.3833110019	1.1493827563
H	6.3926123614	1.0561019278	0.4579818001
H	3.5346632607	-0.8653825065	1.4573558928
O	1.4012035591	0.7043830355	1.9321403942
H	0.4411662410	0.7283387328	1.8548706587
