# Supplementary material for: Computational Studies of Rubber Ozonation Explain the Effectiveness of 6PPD as an Antidegradant and the Mechanism of Its Quinone Formation
Source: Environ Sci Technol. 2023 Mar 24;57(13):5216–30. doi: 10.1021/acs.est.2c08717 (PMC10079164; doi:10.1021/acs.est.2c08717)
Supplement: Supplementary file 3 — es2c08717_si_003.zip [file es2c08717_si_003.zip › stationary_point_geoms/reactants_products/4adpa-qdi_demore_adduct_7.xyz]

27
C	-2.4503871560	1.2590618170	0.9636129902
C	-2.4272106842	-0.0407381752	0.4679356413
C	-1.3349062698	-0.4715644677	-0.2748507096
C	-0.2639768068	0.3823263511	-0.5098908887
C	-0.2869375498	1.6815837187	-0.0042136839
C	-1.3937805800	2.1248396687	0.7183033872
N	0.7593673269	2.5935292998	-0.2749227445
C	1.9283788811	2.3895496136	0.1761407030
C	2.3531711539	1.2749980506	1.0434403547
C	3.6436848634	0.9611381884	1.1781612192
C	4.7182916599	1.6764433773	0.4497370633
C	4.3663684540	2.8502708146	-0.2552486450
C	2.9877759725	3.4222039090	-0.1743381675
N	5.9594533014	1.2717003530	0.4216337243
H	-3.3028692413	1.6058578410	1.5383265046
H	-3.2601772295	-0.7102686754	0.6522405799
H	-1.3126998427	-1.4797463977	-0.6755728346
H	0.5875674108	0.0535336502	-1.0973763108
H	-1.4101190520	3.1461272869	1.0833373103
H	1.5819664407	0.7073732897	1.5520928003
H	3.9457362309	0.1360352493	1.8178589583
H	5.1477776198	3.3882010587	-0.7792884109
H	2.6868559709	3.9223617600	-1.0983278043
H	6.0664759927	0.4212092026	0.9763831388
O	2.9072365034	4.3774316265	0.9056567059
O	3.6044222990	5.5931315197	0.3980716141
O	3.7938567308	6.3803645696	1.3345398046
