# Supplementary material for: Computational Studies of Rubber Ozonation Explain the Effectiveness of 6PPD as an Antidegradant and the Mechanism of Its Quinone Formation
Source: Environ Sci Technol. 2023 Mar 24;57(13):5216–30. doi: 10.1021/acs.est.2c08717 (PMC10079164; doi:10.1021/acs.est.2c08717)
Supplement: Supplementary file 3 — es2c08717_si_003.zip [file es2c08717_si_003.zip › stationary_point_geoms/reactants_products/4adpa-qdi_demore_adduct_5.xyz]

27
C	-2.4859923310	1.3994898025	1.2165607978
C	-2.7219468048	0.1869999058	0.5761672677
C	-1.8185269866	-0.2702007657	-0.3743641511
C	-0.6839795278	0.4725833154	-0.6808201554
C	-0.4443505077	1.6797280566	-0.0256625827
C	-1.3572380200	2.1484949780	0.9171877635
N	0.6787270070	2.4619698038	-0.3839911282
C	1.8255008282	2.2404370515	0.1160153365
C	2.0901553346	1.1816359739	1.1890505797
C	3.5298240456	0.8717198750	1.4182476499
C	4.5814134429	1.6165013072	0.8340765426
C	4.2238672378	2.7540487623	-0.0378675129
C	2.9610250130	3.0441410795	-0.3569128148
N	5.8512747075	1.3743450620	1.0191151794
H	-3.1880642489	1.7670641342	1.9577677140
H	-3.6076694096	-0.3923923056	0.8122498860
H	-1.9968994853	-1.2091093350	-0.8884162268
H	0.0144235266	0.1307207857	-1.4386601689
H	-1.1695490559	3.0948178519	1.4127461900
H	1.5449102640	0.2676589845	0.9238543798
H	3.7624858245	0.0623990333	2.1032588807
H	5.0559119915	3.3377050286	-0.4162443838
H	2.7099750785	3.8684582149	-1.0154334536
H	5.9657120050	0.5708615152	1.6389835555
O	1.4285977009	1.5288098707	2.4269308200
O	2.0016301298	2.7985630030	2.8820133201
O	3.0305838405	2.5936499109	3.5696601149
