# Supplementary material for: Computational Studies of Rubber Ozonation Explain the Effectiveness of 6PPD as an Antidegradant and the Mechanism of Its Quinone Formation
Source: Environ Sci Technol. 2023 Mar 24;57(13):5216–30. doi: 10.1021/acs.est.2c08717 (PMC10079164; doi:10.1021/acs.est.2c08717)
Supplement: Supplementary file 3 — es2c08717_si_003.zip [file es2c08717_si_003.zip › stationary_point_geoms/reactants_products/4adpa-hydroxyl-imine_7.xyz]

27
C	-2.2821098136	1.1320048104	1.2890947120
C	-3.1443110328	0.2927861896	0.5935573634
C	-2.8115338635	-0.1155644854	-0.6938322348
C	-1.6289492905	0.3101184641	-1.2835633635
C	-0.7539863216	1.1340179353	-0.5767288030
C	-1.0906353240	1.5521158116	0.7106349897
N	0.4270547684	1.5887604751	-1.2057549017
C	1.5732748766	1.2440675185	-0.7736758053
C	1.8584094798	0.3440435373	0.3559071607
C	3.0576609291	0.3930582548	0.9456388710
C	4.1090439678	1.3323563785	0.5181269930
C	3.9575296468	2.0218763935	-0.6176250857
C	2.7794989752	1.7806485467	-1.5187901672
N	5.2527284278	1.3648470952	1.3294353339
H	-2.5370829508	1.4648574738	2.2901058416
H	-4.0734615433	-0.0340452328	1.0475613552
H	-3.4817750999	-0.7649956867	-1.2475945385
H	-1.3697630981	0.0097248364	-2.2933384429
H	-0.4180670141	2.2155630768	1.2451925189
H	1.4979050396	2.9228849881	-2.3528907326
H	1.0728145716	-0.3060728909	0.7231914923
H	4.7131995817	2.7117255518	-0.9797344684
H	3.0593388220	0.9670013998	-2.2188286833
H	5.0558025135	1.3229445884	2.3187755578
H	5.8783538395	2.1285574627	1.1196937858
H	3.2775392391	-0.2554100942	1.7900099579
O	2.4612866737	2.9357957016	-2.2533696064
