# Supplementary material for: Computational Studies of Rubber Ozonation Explain the Effectiveness of 6PPD as an Antidegradant and the Mechanism of Its Quinone Formation
Source: Environ Sci Technol. 2023 Mar 24;57(13):5216–30. doi: 10.1021/acs.est.2c08717 (PMC10079164; doi:10.1021/acs.est.2c08717)
Supplement: Supplementary file 3 — es2c08717_si_003.zip [file es2c08717_si_003.zip › stationary_point_geoms/reactants_products/4adpa_demore_adduct_1.xyz]

29
C	-2.8723159248	1.4738001334	0.7674796499
C	-3.1786266817	0.2210731666	0.2522499410
C	-2.2134181312	-0.4686473772	-0.4742757766
C	-0.9582603652	0.0822861862	-0.6880153111
C	-0.6425150324	1.3337443143	-0.1541531835
C	-1.6112684262	2.0232685876	0.5753094110
N	0.6039871826	1.9373777502	-0.4000112271
C	1.8542597356	1.3421913785	-0.1796234462
C	2.0340973953	0.0904351445	0.3083284405
C	3.3877715556	-0.4821973435	0.5273322786
C	4.5208255221	0.4131901978	0.1260056158
C	4.2836334014	1.6774120061	-0.3667983596
C	2.9879512367	2.1564357993	-0.5284747278
N	5.7780835110	-0.1333908863	0.2632065044
H	-3.6140764645	2.0257995946	1.3354682880
H	-4.1595607487	-0.2129699376	0.4110647386
H	-2.4441019561	-1.4426517558	-0.8937465373
H	-0.2217177142	-0.4453394713	-1.2831402218
H	-1.3694877202	2.9944170227	0.9982697156
H	0.6087422360	2.9369750896	-0.2762744599
H	1.1975514305	-0.5315170772	0.5995588226
H	3.5011121890	-1.4582577492	0.0295704625
H	5.1258966108	2.3092228595	-0.6353693446
H	2.8193297056	3.1485134707	-0.9331212637
H	5.8661402734	-0.8366472369	0.9813649911
H	6.5547273097	0.5074147651	0.2298078886
O	3.5784031660	-0.9432207314	1.9100267225
O	3.4992954734	0.2307637117	2.7876471616
O	2.3941684306	0.2643048879	3.3781381269
