# Supplementary material for: Computational Studies of Rubber Ozonation Explain the Effectiveness of 6PPD as an Antidegradant and the Mechanism of Its Quinone Formation
Source: Environ Sci Technol. 2023 Mar 24;57(13):5216–30. doi: 10.1021/acs.est.2c08717 (PMC10079164; doi:10.1021/acs.est.2c08717)
Supplement: Supplementary file 3 — es2c08717_si_003.zip [file es2c08717_si_003.zip › stationary_point_geoms/reactants_products/4adpa-hydroxyl-imine_6.xyz]

27
C	3.5226953654	-0.8125090546	0.6296589500
C	4.1012276839	0.3415271648	1.1497108926
C	3.5210340659	1.5752014173	0.8846784595
C	2.3617185956	1.6651281778	0.1219113778
C	1.7785648096	0.5061886372	-0.3923907185
C	2.3798627123	-0.7314704606	-0.1515384913
N	0.6429464806	0.5267512816	-1.2321100649
C	-0.4746527353	1.0124354843	-0.8617536070
C	-0.7656400809	1.6692043908	0.4843144325
C	-2.1944740999	1.5242572246	0.9109671585
C	-3.1718966443	1.2613708480	0.0286847190
C	-2.8540709188	1.0301109473	-1.3925785991
C	-1.5932475064	0.9246124469	-1.8152838371
N	-4.5127275125	1.1130680693	0.3699255278
H	3.9719197233	-1.7812140111	0.8235346176
H	5.0027334673	0.2784542219	1.7497005865
H	3.9694009981	2.4820722815	1.2777413565
H	1.9030834268	2.6262002250	-0.0773567087
H	1.9354669685	-1.6211518974	-0.5850671553
H	-2.4227664256	1.7112722166	1.9562504502
H	-3.6820889171	0.9106668603	-2.0861214521
H	-1.3443435740	0.7096829994	-2.8484011215
H	-4.7747630020	1.4771908109	1.2723543184
H	-5.1745907748	1.3503423344	-0.3515320521
H	-0.0911188904	1.2436480971	1.2309677366
O	-0.4030669427	3.0631751336	0.4120156798
H	-1.1641777728	3.5314931530	0.0563040444
