# Supplementary material for: Computational Studies of Rubber Ozonation Explain the Effectiveness of 6PPD as an Antidegradant and the Mechanism of Its Quinone Formation
Source: Environ Sci Technol. 2023 Mar 24;57(13):5216–30. doi: 10.1021/acs.est.2c08717 (PMC10079164; doi:10.1021/acs.est.2c08717)
Supplement: Supplementary file 3 — es2c08717_si_003.zip [file es2c08717_si_003.zip › stationary_point_geoms/reactants_products/4adpa-qdi_po_1.xyz]

27
C	-2.3256927197	1.2376991003	1.3272210299
C	-2.7490360836	0.1120627251	0.6325709496
C	-2.0306796742	-0.3185213332	-0.4786199078
C	-0.9002759681	0.3705471818	-0.8931195284
C	-0.4592536650	1.4826291782	-0.1744484942
C	-1.1833007067	1.9244658238	0.9317925308
N	0.6756799898	2.1795215450	-0.6512307994
C	1.7557409909	2.2371751674	0.0157082440
C	1.9557776815	1.5814769338	1.3701635722
C	3.4271236170	1.3120404681	1.7917010599
C	4.5217233519	1.8043491450	0.8630954102
C	4.1543043186	2.7672294906	-0.1839249256
C	2.8921176676	2.9646831390	-0.5690380323
N	5.7338549759	1.4449157178	0.9814319994
H	-2.8855378369	1.5884893009	2.1879229681
H	-3.6389806728	-0.4215925317	0.9477480357
H	-2.3590993093	-1.1909151194	-1.0339536578
H	-0.3468941896	0.0577098533	-1.7722516512
H	-0.8555676354	2.8058787888	1.4707659994
H	1.3662891304	0.6628576679	1.4416932949
H	3.5638804277	0.2481210455	2.0137710915
H	4.9821386323	3.2655897948	-0.6764977834
H	2.6490476412	3.6268375956	-1.3929725928
H	5.8469891780	0.7679052372	1.7370333913
O	3.5670242534	2.0847318520	2.9868680527
O	2.2481360885	2.1140277850	3.4938255602
O	1.5164890164	2.5177728471	2.3564393828
