# Supplementary material for: Computational Studies of Rubber Ozonation Explain the Effectiveness of 6PPD as an Antidegradant and the Mechanism of Its Quinone Formation
Source: Environ Sci Technol. 2023 Mar 24;57(13):5216–30. doi: 10.1021/acs.est.2c08717 (PMC10079164; doi:10.1021/acs.est.2c08717)
Supplement: Supplementary file 3 — es2c08717_si_003.zip [file es2c08717_si_003.zip › stationary_point_geoms/reactants_products/4adpa-qdi_demore_adduct_4.xyz]

27
C	-2.5449139141	1.3179985443	1.0514995981
C	-2.5364836732	-0.0094445915	0.6336684528
C	-1.4748198046	-0.4819941812	-0.1295862209
C	-0.4145320759	0.3539154775	-0.4520673163
C	-0.4128183311	1.6867031347	-0.0214766426
C	-1.5041796325	2.1679387112	0.7092155517
N	0.5908110428	2.5917352754	-0.3813647357
C	1.8703625126	2.3058914085	-0.2227474933
C	2.3818093443	1.1669201074	0.5757074611
C	3.6864650342	0.9902080432	0.7999448373
C	4.7111992608	1.8957933541	0.2560345155
C	4.2651255605	2.8871470858	-0.8113545107
C	2.7994505251	3.1828446180	-0.7966047599
N	5.9295974166	1.9246100801	0.6084405939
H	-3.3767848659	1.6979062661	1.6353749681
H	-3.3604218037	-0.6671810417	0.8880545704
H	-1.4720778958	-1.5088304832	-0.4804590519
H	0.4028055606	-0.0093898940	-1.0672051522
H	-1.5121038218	3.2110457840	1.0059222072
H	1.6582883043	0.5055591800	1.0369894541
H	4.0331644007	0.1883182369	1.4462335436
H	4.8703314518	3.7903776908	-0.7102183629
H	2.4238843624	4.0432193926	-1.3376290326
H	6.1230392152	1.2001779259	1.3014167992
O	4.6226647397	2.2150868125	-2.0291082961
O	4.6659435780	3.1698720293	-3.1908515085
O	4.6572305092	4.3666155330	-2.8760099692
