# Supplementary material for: Computational Studies of Rubber Ozonation Explain the Effectiveness of 6PPD as an Antidegradant and the Mechanism of Its Quinone Formation
Source: Environ Sci Technol. 2023 Mar 24;57(13):5216–30. doi: 10.1021/acs.est.2c08717 (PMC10079164; doi:10.1021/acs.est.2c08717)
Supplement: Supplementary file 3 — es2c08717_si_003.zip [file es2c08717_si_003.zip › stationary_point_geoms/reactants_products/4adpa-hydroperoxy-imine_1.xyz]

29
C	-2.8458177973	1.5557753555	0.8259929881
C	-3.1924774929	0.2786803401	0.4059034538
C	-2.2837227978	-0.4627743277	-0.3423806793
C	-1.0432601794	0.0631885960	-0.6722523514
C	-0.6884457416	1.3402829207	-0.2356171894
C	-1.5975661648	2.0815966052	0.5164020384
N	0.5501431488	1.9113540695	-0.6013468661
C	1.7900767562	1.3071613885	-0.3552855240
C	1.9997315353	0.1206652286	0.2270665233
C	3.3863639234	-0.4659805898	0.3052625615
C	4.4747593012	0.5917100441	0.3421560981
C	4.2021320708	1.7611894577	-0.5147845360
C	2.9452950270	2.0925105488	-0.8231097025
N	5.5231526703	0.4542618202	1.0489551956
H	-3.5442545565	2.1462102355	1.4097076363
H	-4.1625796628	-0.1360445678	0.6560539204
H	-2.5473887546	-1.4578973008	-0.6852536076
H	-0.3498689346	-0.5066814138	-1.2805478333
H	-1.3220086759	3.0733056666	0.8643984342
H	0.5707118196	2.9162415889	-0.5190154619
H	1.1959952404	-0.5044726968	0.5946709781
H	3.5716858077	-1.0321661204	-0.6243578709
H	5.0391756016	2.3887208864	-0.8057917175
H	2.7439541536	2.9847303062	-1.4105622424
H	5.2674603128	-0.5509350457	2.5882712675
H	6.1651838750	1.2336039704	0.9113863660
O	3.4951526682	-1.4768507774	1.2861707530
O	3.4434792530	-0.8472181569	2.5683103152
O	4.6799076932	-1.0896484315	3.1658534530
