# Supplementary material for: Computational Studies of Rubber Ozonation Explain the Effectiveness of 6PPD as an Antidegradant and the Mechanism of Its Quinone Formation
Source: Environ Sci Technol. 2023 Mar 24;57(13):5216–30. doi: 10.1021/acs.est.2c08717 (PMC10079164; doi:10.1021/acs.est.2c08717)
Supplement: Supplementary file 3 — es2c08717_si_003.zip [file es2c08717_si_003.zip › stationary_point_geoms/reactants_products/4adpa-qdi_demore_adduct_8.xyz]

27
C	-1.7093066775	0.8906011522	1.4709785920
C	-2.3969278989	0.0130448132	0.6418318436
C	-2.0122235265	-0.1176311798	-0.6888470174
C	-0.9515851734	0.6233828834	-1.1909471783
C	-0.2457222406	1.4824283661	-0.3498733858
C	-0.6337796198	1.6223852965	0.9821294422
N	0.8066101390	2.2551084206	-0.8930758398
C	1.9979106237	2.1069925785	-0.4801240039
C	2.4645374220	1.1329798598	0.5242927333
C	3.6445944249	1.2811623196	1.1305345370
C	4.5362895350	2.4355444128	0.8674538008
C	4.2011851520	3.2948605371	-0.2039330516
C	3.0589459205	2.9891332821	-1.1184251028
N	5.6001021653	2.6980683989	1.5777515851
H	-2.0093991387	1.0087224380	2.5070705542
H	-3.2337400977	-0.5593311109	1.0267982196
H	-2.5483923548	-0.7954866213	-1.3448309341
H	-0.6561529584	0.5443664495	-2.2316290917
H	-0.0989553811	2.3159728340	1.6234264394
H	1.8098517306	0.3033474716	0.7666363527
H	3.9776489854	0.5589777603	1.8713034663
H	4.8537971987	4.1347548655	-0.4118702310
H	2.5727581110	3.8917268501	-1.4972274684
H	5.7202130178	1.9942541634	2.3076425085
O	3.5163574421	2.2120096918	-2.2464158094
O	4.2450954999	3.1815229082	-3.1128232455
O	4.8563564997	2.5653803589	-3.9956709151
