# Supplementary material for: Computational Studies of Rubber Ozonation Explain the Effectiveness of 6PPD as an Antidegradant and the Mechanism of Its Quinone Formation
Source: Environ Sci Technol. 2023 Mar 24;57(13):5216–30. doi: 10.1021/acs.est.2c08717 (PMC10079164; doi:10.1021/acs.est.2c08717)
Supplement: Supplementary file 3 — es2c08717_si_003.zip [file es2c08717_si_003.zip › stationary_point_geoms/reactants_products/4adpa-hydroxyl-imine_8.xyz]

27
C	-2.9923935220	1.3020705792	0.5763675097
C	-3.1168861502	-0.0500436684	0.2745517896
C	-2.0639294630	-0.7120888425	-0.3455005496
C	-0.8902263401	-0.0345678182	-0.6521911348
C	-0.7635256224	1.3189683998	-0.3402721716
C	-1.8276762204	1.9891052702	0.2617368591
N	0.4004449544	2.0409936599	-0.6883823768
C	1.5160268201	1.7927338284	-0.1288507347
C	1.7721458367	0.8047194474	0.9318319207
C	3.0198105596	0.3665477225	1.1312354902
C	4.1563993838	0.8239204110	0.3130587368
C	3.9968991550	1.8561220217	-0.5220297913
C	2.7057206831	2.6235430369	-0.5672003341
N	5.3707129562	0.1619133290	0.5468524301
H	-3.8118512307	1.8292701208	1.0540606562
H	-4.0317655382	-0.5812918123	0.5133643585
H	-2.1545796669	-1.7644941567	-0.5945798966
H	-0.0682414530	-0.5438383356	-1.1453757620
H	-1.7286429436	3.0474623699	0.4788742028
H	1.5419129162	3.1702565745	-1.9773837759
H	0.9361187549	0.4106288924	1.4979668549
H	4.8103301571	2.2373344948	-1.1311634793
O	2.5000395974	3.1910427278	-1.8364304013
H	5.2763329788	-0.8347475778	0.6777481631
H	6.0841924014	0.3682811950	-0.1365653740
H	3.2217314844	-0.3738229614	1.9012105512
H	2.7745876115	3.4323507916	0.1887658592
