# Supplementary material for: Computational Studies of Rubber Ozonation Explain the Effectiveness of 6PPD as an Antidegradant and the Mechanism of Its Quinone Formation
Source: Environ Sci Technol. 2023 Mar 24;57(13):5216–30. doi: 10.1021/acs.est.2c08717 (PMC10079164; doi:10.1021/acs.est.2c08717)
Supplement: Supplementary file 3 — es2c08717_si_003.zip [file es2c08717_si_003.zip › stationary_point_geoms/reactants_products/2m2b.xyz]

15
C	-2.9500356273	0.3088305562	-0.0963291962
C	-1.6354284877	1.0430251974	-0.0292960552
C	-0.4815438083	0.3764041067	0.0138830208
C	0.9111149335	0.9337189316	0.0819104371
C	-1.7674133514	2.5429663070	-0.0174779201
H	-2.8080811027	-0.7736131440	-0.1009581832
H	-3.5049687248	0.5877267698	-0.9991368707
H	-3.5846453247	0.5698112311	0.7580313863
H	-0.5383525929	-0.7116398845	-0.0016351676
H	0.9344459250	2.0234342337	0.1044236772
H	1.5002966968	0.6039531536	-0.7801157442
H	1.4279724040	0.5693568258	0.9757402295
H	-2.3693846297	2.8630993700	0.8401402287
H	-2.2942067743	2.8833816278	-0.9157894751
H	-0.8103197361	3.0609658178	0.0293274324
