# Supplementary material for: Computational Studies of Rubber Ozonation Explain the Effectiveness of 6PPD as an Antidegradant and the Mechanism of Its Quinone Formation
Source: Environ Sci Technol. 2023 Mar 24;57(13):5216–30. doi: 10.1021/acs.est.2c08717 (PMC10079164; doi:10.1021/acs.est.2c08717)
Supplement: Supplementary file 3 — es2c08717_si_003.zip [file es2c08717_si_003.zip › stationary_point_geoms/reactants_products/4adpa-hydroperoxy-imine_3.xyz]

29
C	4.0349933339	-0.2925898168	0.2170113669
C	4.2758953019	1.0567352444	0.4606663023
C	3.2298179300	1.9618125698	0.3484815568
C	1.9547017394	1.5350162059	-0.0069414119
C	1.7084836109	0.1792478217	-0.2254445386
C	2.7627968616	-0.7317231641	-0.1120895701
N	0.4321806198	-0.3066454368	-0.5668329828
C	-0.7396259227	0.4468925977	-0.4522072896
C	-0.9811846105	1.0898194137	0.8534734461
C	-2.0550320570	1.8522843124	1.0679905418
C	-3.0324439060	2.0963738415	-0.0051262677
C	-2.9864126965	1.1649818599	-1.2054651101
C	-1.6605707610	0.5061877788	-1.4233059824
N	-3.9182622293	3.0072745163	0.0013642702
H	4.8433379115	-1.0121233206	0.2966713201
H	5.2697836498	1.3966745084	0.7293768545
H	3.4053813612	3.0189145800	0.5200156978
H	1.1575709439	2.2593572111	-0.1338367886
H	2.5702999120	-1.7881581938	-0.2741276003
H	-0.2555715658	0.9150253746	1.6408831347
H	-2.2242158020	2.3304712195	2.0283244446
H	-3.3135193844	1.7238285029	-2.0850710023
H	-1.4910688387	0.0188972435	-2.3776836969
H	-3.8796318281	3.5374838782	0.8736782556
H	-5.8447884263	-0.0452778799	-2.5944433587
H	0.4227099127	-0.9956147978	-1.3019943183
O	-4.0196375596	0.1861169015	-0.9093548106
O	-4.1686091086	-0.6501984138	-2.0264966642
O	-4.9566073922	0.0423033418	-2.9682209983
