# Supplementary material for: Computational Studies of Rubber Ozonation Explain the Effectiveness of 6PPD as an Antidegradant and the Mechanism of Its Quinone Formation
Source: Environ Sci Technol. 2023 Mar 24;57(13):5216–30. doi: 10.1021/acs.est.2c08717 (PMC10079164; doi:10.1021/acs.est.2c08717)
Supplement: Supplementary file 3 — es2c08717_si_003.zip [file es2c08717_si_003.zip › stationary_point_geoms/reactants_products/4adpa-hydroperoxy-imine_2.xyz]

29
C	-3.1023181242	1.5990658227	0.4766214038
C	-3.3393719501	0.3432561646	-0.0674522542
C	-2.2966371443	-0.3376123834	-0.6862444020
C	-1.0296091709	0.2231943970	-0.7645962531
C	-0.7882050776	1.4779245658	-0.2028422348
C	-1.8337949809	2.1607203091	0.4182229983
N	0.4727150998	2.0968278491	-0.3100039467
C	1.6982564222	1.4897083433	-0.0301500690
C	1.8831026926	0.2403822603	0.4138574589
C	3.2472698885	-0.3074811366	0.7088685784
C	4.3959650599	0.4931686508	0.1055062715
C	4.1164805120	1.9053655590	-0.2005458254
C	2.8630851987	2.3549783326	-0.2834499679
N	5.5275765873	-0.0565067280	-0.0886717367
H	-3.9057402932	2.1442384278	0.9608968857
H	-4.3271073621	-0.1005541843	-0.0125313593
H	-2.4712899710	-1.3140675693	-1.1258930392
H	-0.2310394900	-0.3015483030	-1.2760873511
H	-1.6493993390	3.1371492039	0.8579599292
H	0.4592240174	3.0930837708	-0.1612909410
H	1.0557967192	-0.4166423589	0.6489462421
O	3.2237272547	-1.6756776185	0.3181767441
H	4.9590411058	2.5461122765	-0.4433731579
H	2.6737793747	3.3829034900	-0.5823539144
H	5.6429801176	-1.8726777658	0.1106448893
H	6.2082380674	0.6058528415	-0.4561382672
H	3.4062583870	-0.2761068202	1.7992107200
O	4.1754656248	-2.3818425285	1.1127935168
O	5.2293651740	-2.7518762683	0.2784512818
