# Supplementary material for: Computational Studies of Rubber Ozonation Explain the Effectiveness of 6PPD as an Antidegradant and the Mechanism of Its Quinone Formation
Source: Environ Sci Technol. 2023 Mar 24;57(13):5216–30. doi: 10.1021/acs.est.2c08717 (PMC10079164; doi:10.1021/acs.est.2c08717)
Supplement: Supplementary file 3 — es2c08717_si_003.zip [file es2c08717_si_003.zip › stationary_point_geoms/reactants_products/4adpa.xyz]

26
C	-3.2101293065	1.6078395961	-0.0795803027
C	-3.2548819885	0.3231441734	-0.6133890159
C	-2.0682192560	-0.3838645301	-0.7518223825
C	-0.8517382380	0.1689107872	-0.3681078349
C	-0.8074766716	1.4550066098	0.1764610733
C	-2.0061975423	2.1672239405	0.3149339279
N	0.3805345189	2.0576581768	0.5996725419
C	1.6636202603	1.4803457862	0.4272424362
C	2.0198016259	0.3252562339	1.1215819820
C	3.2796841288	-0.2317541479	0.9744849664
C	4.2351882679	0.3678287325	0.1486619450
C	3.8855783318	1.5358413619	-0.5289460694
C	2.6113770328	2.0728343987	-0.4015758191
N	5.5296672072	-0.1573226942	0.0554464516
H	-4.1247985632	2.1807759966	0.0363568123
H	-4.1985834759	-0.1158973263	-0.9168071951
H	-2.0802977763	-1.3841395864	-1.1736935058
H	0.0637121814	-0.3949259157	-0.5019227419
H	-1.9837164914	3.1654575448	0.7439945781
H	0.3635699641	3.0640328860	0.5785127968
H	1.2967210675	-0.1353082547	1.7870767137
H	3.5374367659	-1.1319375071	1.5253631417
H	4.6142947381	2.0239872337	-1.1698203522
H	2.3487806201	2.9687239656	-0.9571421192
H	5.5952207344	-1.1445792425	0.2477092206
H	6.0199817648	0.0861182811	-0.7909456488
