# Supplementary material for: Computational Studies of Rubber Ozonation Explain the Effectiveness of 6PPD as an Antidegradant and the Mechanism of Its Quinone Formation
Source: Environ Sci Technol. 2023 Mar 24;57(13):5216–30. doi: 10.1021/acs.est.2c08717 (PMC10079164; doi:10.1021/acs.est.2c08717)
Supplement: Supplementary file 3 — es2c08717_si_003.zip [file es2c08717_si_003.zip › stationary_point_geoms/reactants_products/4adpa-hydroperoxy-imine_6.xyz]

29
C	2.9616099457	-0.5875447343	1.3781405195
C	4.0502135344	0.2757198065	1.3829462322
C	4.0431954995	1.3906308479	0.5513163025
C	2.9607633395	1.6425353084	-0.2791952905
C	1.8549278919	0.7942179389	-0.2603397487
C	1.8665584322	-0.3326333050	0.5621763631
N	0.7790147237	1.0312815181	-1.1469776473
C	-0.4039324118	1.2508896275	-0.7248371022
C	-0.8094646181	1.5456240999	0.7109219861
C	-2.1600473117	1.0165102193	1.0569037823
C	-3.0891489557	0.8578125733	0.0988426478
C	-2.7517322260	1.0996316928	-1.3171599794
C	-1.4945486364	1.3038648311	-1.7118596690
N	-4.3762218899	0.4002599605	0.3326834140
H	2.9618008392	-1.4679264497	2.0125854606
H	4.9027914927	0.0769205498	2.0229688068
H	4.8908331118	2.0678411407	0.5434862599
H	2.9628151186	2.5049557293	-0.9377664004
H	1.0192374973	-1.0115383805	0.5446672385
H	-2.3990146634	0.8699725975	2.1045792063
H	-3.5584511659	1.0659771391	-2.0441357356
H	-1.2236881073	1.4197881173	-2.7552186005
H	-4.7009181940	0.4638290169	1.2842094703
H	-5.0720894313	0.6761776891	-0.3406459910
H	0.6699836069	3.4209824428	-1.1933876701
H	-0.0423549649	1.2183581530	1.4129034790
O	-0.9394227645	2.9917497392	0.8351044612
O	0.3330550415	3.5797875875	0.6420079760
O	0.3458244662	4.1499603432	-0.6427469712
