# Supplementary material for: Computational Studies of Rubber Ozonation Explain the Effectiveness of 6PPD as an Antidegradant and the Mechanism of Its Quinone Formation
Source: Environ Sci Technol. 2023 Mar 24;57(13):5216–30. doi: 10.1021/acs.est.2c08717 (PMC10079164; doi:10.1021/acs.est.2c08717)
Supplement: Supplementary file 3 — es2c08717_si_003.zip [file es2c08717_si_003.zip › stationary_point_geoms/reactants_products/4adpa-hydroperoxy-imine_7.xyz]

29
C	-2.2031474169	0.9903191104	1.4348206323
C	-3.0170642496	0.1925618888	0.6389263846
C	-2.6599559603	-0.0474572752	-0.6833227688
C	-1.4988549965	0.5040428423	-1.2100613323
C	-0.6770621621	1.2881826435	-0.4040719074
C	-1.0356223717	1.5389575589	0.9189114645
N	0.4832596423	1.8883528492	-0.9592807071
C	1.6353330934	1.4201453137	-0.6887422553
C	1.8891793011	0.2578403774	0.1856058968
C	3.0733626443	0.1232217334	0.7908146137
C	4.1604170057	1.1000411184	0.6139522478
C	4.0537497824	2.0273949389	-0.3438557089
C	2.8884198952	2.0251868012	-1.2984404498
N	5.2782684269	0.9193846678	1.4347779899
H	-2.4775088572	1.1895944380	2.4655983056
H	-3.9280967589	-0.2338640202	1.0442619282
H	-3.2928646333	-0.6635493729	-1.3136234518
H	-1.2202343386	0.3336672071	-2.2447751023
H	-0.3974855838	2.1680472034	1.5316261405
H	0.4672016372	3.7311225906	-1.3189077317
H	1.0759256795	-0.4314466289	0.3798656321
H	4.8336104278	2.7566474769	-0.5371261706
H	3.1409970347	1.3710265323	-2.1512166871
H	5.0598153788	0.6323647152	2.3773509566
H	5.9235767558	1.6951092780	1.4302266395
H	3.2505545721	-0.7127294667	1.4625058003
O	2.7053053909	3.2731657152	-1.9376468091
O	2.2183146030	4.1945371021	-0.9614317702
O	0.9517029579	4.5823721613	-1.4011155800
