# Supplementary material for: Computational Studies of Rubber Ozonation Explain the Effectiveness of 6PPD as an Antidegradant and the Mechanism of Its Quinone Formation
Source: Environ Sci Technol. 2023 Mar 24;57(13):5216–30. doi: 10.1021/acs.est.2c08717 (PMC10079164; doi:10.1021/acs.est.2c08717)
Supplement: Supplementary file 3 — es2c08717_si_003.zip [file es2c08717_si_003.zip › stationary_point_geoms/reactants_products/4adpa_central_nh_insertion.xyz]

29
C	-3.0983794625	1.1467259621	0.6047390961
C	-3.1845731272	0.3789258397	-0.5543509057
C	-2.0398220688	0.1213808973	-1.2972777962
C	-0.8095852754	0.6319457030	-0.8929899586
C	-0.7290310287	1.3922032763	0.2703986864
C	-1.8747092670	1.6463771695	1.0227851306
N	0.5053673539	1.9695338728	0.7061734237
C	1.7493882453	1.3493019939	0.3842834525
C	1.9121377772	-0.0027018160	0.6814161037
C	3.1127200862	-0.6417427363	0.4234074244
C	4.1950530061	0.0597728799	-0.1149392895
C	4.0286683244	1.4159369089	-0.3899627853
C	2.8191063127	2.0559754238	-0.1508126960
N	5.3940634234	-0.5973976760	-0.4189980288
H	-3.9891174023	1.3488813928	1.1899886818
H	-4.1420597652	-0.0175723744	-0.8744198062
H	-2.1001861658	-0.4740849603	-2.2022176658
H	0.0862889926	0.4409892721	-1.4737567943
H	-1.7900454652	2.2479170865	1.9209580557
H	-1.2750199949	3.3547500023	-1.2748794215
H	1.0900699381	-0.5588410518	1.1204432427
H	3.2165369534	-1.6987257393	0.6511103746
H	4.8545534082	1.9831206731	-0.8096672575
H	2.7188372728	3.1098771443	-0.3765309100
H	5.5754738414	-1.4147704227	0.1425166268
H	6.2006118975	0.0061477541	-0.4575645395
O	0.5001725736	3.3250540756	0.6677529070
O	0.4576669542	3.7861031564	-0.7354171364
O	-0.8512542379	4.1813213925	-0.9980488145
