# Supplementary material for: Computational Studies of Rubber Ozonation Explain the Effectiveness of 6PPD as an Antidegradant and the Mechanism of Its Quinone Formation
Source: Environ Sci Technol. 2023 Mar 24;57(13):5216–30. doi: 10.1021/acs.est.2c08717 (PMC10079164; doi:10.1021/acs.est.2c08717)
Supplement: Supplementary file 3 — es2c08717_si_003.zip [file es2c08717_si_003.zip › stationary_point_geoms/reactants_products/4adpa-hydroperoxy-imine_5.xyz]

29
C	-2.6596699631	1.6961098090	0.7156028174
C	-3.0116608879	0.3782429491	0.4378368326
C	-2.1537770269	-0.4116435723	-0.3198184608
C	-0.9454371011	0.1030679470	-0.7801766536
C	-0.5831384682	1.4162686521	-0.4741455650
C	-1.4596780323	2.2172845138	0.2568705727
N	0.6166370565	1.9748878638	-0.9621010629
C	1.7533205896	1.6132399376	-0.5172906103
C	1.9499780282	0.6014098638	0.6121639412
C	3.3641940262	0.1700029320	0.8338249195
C	4.3971425491	0.7354885175	0.1960990512
C	4.1720962597	1.8072322642	-0.7890276153
C	2.9473693374	2.2218833407	-1.1145954912
N	5.7226358992	0.3323072254	0.3432305989
H	-3.3238012789	2.3221379309	1.3020065226
H	-3.9514867978	-0.0254524798	0.7979022746
H	-2.4264771992	-1.4336105189	-0.5632193033
H	-0.2847033852	-0.5054574917	-1.3901965981
H	-1.1753793504	3.2398277384	0.4782240334
H	-0.6968647292	-0.1317358522	1.9154938833
H	1.3160814285	-0.2672234190	0.4137513989
H	5.0440413026	2.2521477567	-1.2606730217
H	2.7746827062	3.0046799039	-1.8442137827
H	5.9097389972	-0.2275463257	1.1606623373
H	6.4075921828	1.0610192864	0.2174027693
H	3.5222598318	-0.6101862467	1.5724888848
O	1.4117961322	1.2464824145	1.7927971269
O	0.9953028453	0.2197291767	2.6757112887
O	-0.4019449523	0.2780709827	2.7453267117
