# Supplementary material for: Computational Studies of Rubber Ozonation Explain the Effectiveness of 6PPD as an Antidegradant and the Mechanism of Its Quinone Formation
Source: Environ Sci Technol. 2023 Mar 24;57(13):5216–30. doi: 10.1021/acs.est.2c08717 (PMC10079164; doi:10.1021/acs.est.2c08717)
Supplement: Supplementary file 3 — es2c08717_si_003.zip [file es2c08717_si_003.zip › stationary_point_geoms/reactants_products/4adpa_demore_adduct_8.xyz]

29
C	-3.1897685702	1.4917028660	0.3092846493
C	-3.2995306416	0.1216135459	0.1018530994
C	-2.1669641779	-0.6083415296	-0.2397399810
C	-0.9338806103	0.0158665083	-0.3733142773
C	-0.8214962895	1.3878369415	-0.1450734284
C	-1.9585516692	2.1214876843	0.1958141521
N	0.4002595217	2.0739467475	-0.2982710942
C	1.6684845120	1.6048021146	-0.0545409963
C	1.9726401297	0.5072795250	0.7273782592
C	3.2888889651	0.1058752520	0.9223033543
C	4.3762274052	0.8334988164	0.3283925376
C	4.1310889121	1.9377663383	-0.4181355190
C	2.7560602688	2.4092154695	-0.7100711135
N	5.6736320764	0.4032648815	0.6231273434
H	-4.0659117622	2.0748820956	0.5728182970
H	-4.2599424385	-0.3720935518	0.2002577778
H	-2.2436321200	-1.6753668170	-0.4216260795
H	-0.0631420379	-0.5528064244	-0.6778867283
H	-1.8673959497	3.1880098767	0.3782917493
H	0.3479836048	2.9435839694	-0.8044339419
H	1.1741086108	-0.0428997399	1.2109826992
H	4.9442584854	2.5084127458	-0.8551705494
O	2.5000001128	2.5264848677	-2.1538013998
H	5.7537732578	-0.5881756753	0.7867565487
H	6.3766523362	0.7294667214	-0.0219864916
H	3.5066310935	-0.7484451548	1.5540542784
H	2.6332150064	3.4755017390	-0.4555635582
O	2.5460574399	1.1792787533	-2.7244085600
O	3.6268887285	0.9960577332	-3.3348308273
