# Supplementary material for: Computational Studies of Rubber Ozonation Explain the Effectiveness of 6PPD as an Antidegradant and the Mechanism of Its Quinone Formation
Source: Environ Sci Technol. 2023 Mar 24;57(13):5216–30. doi: 10.1021/acs.est.2c08717 (PMC10079164; doi:10.1021/acs.est.2c08717)
Supplement: Supplementary file 3 — es2c08717_si_003.zip [file es2c08717_si_003.zip › stationary_point_geoms/reactants_products/4adpa-hydroperoxy-imine_4.xyz]

29
C	-2.9908146320	1.2454921902	0.0834792608
C	-2.8445700425	-0.0061391136	-0.5084613227
C	-1.5716635817	-0.4652155823	-0.8158865040
C	-0.4503603471	0.3117330095	-0.5436716070
C	-0.5966895304	1.5547005439	0.0718030650
C	-1.8788893263	2.0160796638	0.3824708823
N	0.5087203231	2.3700063721	0.3911472421
C	1.8283339760	1.9011899212	0.3550932500
C	2.1239121077	0.6909165759	1.1436556969
C	3.3251177501	0.1060165411	1.1076600272
C	4.3887548842	0.6360009262	0.2329945568
C	4.2589968377	2.1180467461	-0.0728936322
C	2.8261737569	2.5434377674	-0.2612737033
N	5.3486686016	-0.0595090201	-0.2281127871
H	-3.9799815171	1.6194800364	0.3265992186
H	-3.7155231167	-0.6119057146	-0.7321784250
H	-1.4430066884	-1.4314147890	-1.2928527112
H	0.5340722331	-0.0401880970	-0.8324199493
H	-1.9921549962	2.9800102788	0.8696417574
H	0.3992438327	3.3411082160	0.1453892630
H	1.3209697982	0.2723314893	1.7419804500
H	4.6496542724	2.6308378448	0.8233560605
H	2.6615171799	3.4452522167	-0.8422932009
H	5.3086829908	-1.0170565676	0.1183331268
H	5.9884045480	0.5279126167	-1.8654218885
H	3.5210152252	-0.8163462595	1.6463404759
O	5.1121505379	2.6057860505	-1.0868128404
O	4.8129396371	1.8896073583	-2.2871698853
O	5.9666151858	1.1754608787	-2.6071509763
