# Supplementary material for: Computational Studies of Rubber Ozonation Explain the Effectiveness of 6PPD as an Antidegradant and the Mechanism of Its Quinone Formation
Source: Environ Sci Technol. 2023 Mar 24;57(13):5216–30. doi: 10.1021/acs.est.2c08717 (PMC10079164; doi:10.1021/acs.est.2c08717)
Supplement: Supplementary file 3 — es2c08717_si_003.zip [file es2c08717_si_003.zip › stationary_point_geoms/reactants_products/meppd_central_nh_insertion.xyz]

32
C	-3.3365615593	1.5141343214	-0.3607900622
C	-3.3188060915	0.5403351253	-1.3509357068
C	-2.1985085486	-0.2731191014	-1.4760372632
C	-1.1110228845	-0.1175833405	-0.6288726340
C	-1.1340212566	0.8662729301	0.3624827618
C	-2.2556369590	1.6838666494	0.4948652705
N	-0.0389164598	0.9672836373	1.2543930211
C	1.2916631802	0.6606272324	0.8186863349
C	2.0623251789	-0.2139185915	1.5654676461
C	3.3693093048	-0.5056103880	1.1927444916
C	3.9175232935	0.0707014833	0.0416185152
C	3.1232022381	0.9521820348	-0.7121425421
C	1.8319945318	1.2463155050	-0.3257787384
N	5.1991522608	-0.2274471781	-0.3886974663
H	-4.2021507918	2.1592307712	-0.2491649531
H	-4.1657087522	0.4165492422	-2.0167100774
H	-2.1663497725	-1.0419000290	-2.2413624783
H	-0.2439995342	-0.7601670696	-0.7306534943
H	-2.2813766974	2.4482164283	1.2603321925
H	1.4045966758	3.9978812366	2.6902314855
H	1.6333783324	-0.6660819361	2.4537795543
H	3.9535835777	-1.1894061795	1.7964733987
H	3.5368336655	1.4066598167	-1.6081496453
H	1.2314129334	1.9383342835	-0.9072246595
H	5.5898504210	0.4439249006	-1.0277187442
C	6.1512784246	-0.8777490653	0.4853822711
H	6.2706786565	-0.3602311728	1.4472712643
H	5.8490244360	-1.9094855180	0.6870763164
H	7.1198400673	-0.9104927305	-0.0145680818
O	-0.1230884228	1.9597858273	2.1712443884
O	1.4595603108	3.6006965541	1.8103289235
O	0.1298310411	3.2728069209	1.5442064109
