# Supplementary material for: Computational Studies of Rubber Ozonation Explain the Effectiveness of 6PPD as an Antidegradant and the Mechanism of Its Quinone Formation
Source: Environ Sci Technol. 2023 Mar 24;57(13):5216–30. doi: 10.1021/acs.est.2c08717 (PMC10079164; doi:10.1021/acs.est.2c08717)
Supplement: Supplementary file 3 — es2c08717_si_003.zip [file es2c08717_si_003.zip › stationary_point_geoms/reactants_products/2m2b_secondary_demore_adduct.xyz]

18
C	-2.7135814589	0.5972424579	0.8119340468
C	-1.5786673618	1.1273685255	0.0012242613
C	-0.2046428706	0.6588981144	0.3462248837
C	0.8982604595	1.0289064138	-0.6294320080
C	-1.7928024095	2.3482861448	-0.8300269896
H	-2.4635928361	-0.3564460337	1.2831029169
H	-3.6104934516	0.4634356463	0.1974716879
H	-2.9831660027	1.2953073415	1.6180651930
H	-0.2327303975	-0.4269728648	0.5062812168
H	1.8557118386	0.6286707135	-0.2901657947
H	0.9913668088	2.1130826100	-0.7190815653
H	0.6837698726	0.6093388145	-1.6158242274
H	-1.1555358940	2.3695793947	-1.7180656865
H	-1.5715104217	3.2624012457	-0.2573422848
H	-2.8339524778	2.4172784823	-1.1551432964
O	0.0553784221	1.2528921324	1.6559539519
O	1.2081735558	0.5696388126	2.2583020350
O	0.9028671251	-0.5884751515	2.6328672595
