# Supplementary material for: Computational Studies of Rubber Ozonation Explain the Effectiveness of 6PPD as an Antidegradant and the Mechanism of Its Quinone Formation
Source: Environ Sci Technol. 2023 Mar 24;57(13):5216–30. doi: 10.1021/acs.est.2c08717 (PMC10079164; doi:10.1021/acs.est.2c08717)
Supplement: Supplementary file 3 — es2c08717_si_003.zip [file es2c08717_si_003.zip › stationary_point_geoms/reactants_products/meppd_demore_adduct_8.xyz]

32
C	-3.2327789566	1.4938641407	0.3003711422
C	-3.3321498870	0.1229897190	0.0927538591
C	-2.1939451062	-0.5979908689	-0.2490411128
C	-0.9656075075	0.0355592790	-0.3825003106
C	-0.8635787905	1.4083431572	-0.1541472940
C	-2.0064653869	2.1330301693	0.1869180049
N	0.3522444730	2.1042206598	-0.3073253171
C	1.6253560681	1.6438023047	-0.0709196465
C	1.9441340691	0.5466278120	0.7009426418
C	3.2661475711	0.1483964315	0.8886155361
C	4.3481912440	0.8893218143	0.3046468239
C	4.0813421611	1.9981869175	-0.4373525271
C	2.7039084957	2.4552411374	-0.7301208873
N	5.6621533517	0.4993277216	0.5621013038
H	-4.1133321118	2.0703503327	0.5640004439
H	-4.2887271785	-0.3781068689	0.1911762880
H	-2.2623074864	-1.6655586753	-0.4311543735
H	-0.0907023773	-0.5265081645	-0.6872491054
H	-1.9236128193	3.2002432825	0.3694791492
H	0.2912839310	2.9768716519	-0.8071506551
H	1.1535256145	-0.0151866800	1.1842491170
H	4.8877844294	2.5824653044	-0.8697063978
O	2.4434123427	2.5635380928	-2.1765324765
H	6.3193566559	0.9179190632	-0.0763600875
H	3.4718596254	-0.7163933447	1.5053833916
H	2.5712142284	3.5218539423	-0.4821030681
O	2.5043263857	1.2170406814	-2.7419159786
O	3.6017950963	1.0314823627	-3.3230729333
C	5.9758323807	-0.8795793058	0.8914936499
H	5.6272224146	-1.1304677935	1.8965213578
H	5.5488837803	-1.6035556478	0.1842740821
H	7.0606471891	-0.9945843286	0.8895284798
