# Supplementary material for: Computational Studies of Rubber Ozonation Explain the Effectiveness of 6PPD as an Antidegradant and the Mechanism of Its Quinone Formation
Source: Environ Sci Technol. 2023 Mar 24;57(13):5216–30. doi: 10.1021/acs.est.2c08717 (PMC10079164; doi:10.1021/acs.est.2c08717)
Supplement: Supplementary file 3 — es2c08717_si_003.zip [file es2c08717_si_003.zip › stationary_point_geoms/reactants_products/4adpa-qdi.xyz]

24
C	-2.9035723950	1.3870421771	0.8072529758
C	-2.9875726677	0.1626775525	0.1519127778
C	-1.9160056276	-0.2763805140	-0.6160644497
C	-0.7623187652	0.4912383738	-0.7179419264
C	-0.6752521327	1.7144200471	-0.0511444863
C	-1.7618611843	2.1683442386	0.6969003612
N	0.4567707022	2.5441108088	-0.1887411082
C	1.5976234649	2.1873871355	0.2653679552
C	1.8640911110	0.9630472048	1.0488570981
C	3.0981921811	0.6670014450	1.4623810139
C	4.2556446007	1.5332505446	1.1608747350
C	3.9761092680	2.7727534718	0.4162311155
C	2.7425247903	3.0782392563	0.0105332062
N	5.4574731839	1.2804045231	1.5105480015
H	-3.7386365642	1.7420762297	1.4023649352
H	-3.8862752160	-0.4390906604	0.2312408560
H	-1.9755156059	-1.2238434722	-1.1418698590
H	0.0727339494	0.1575628650	-1.3260983924
H	-1.6959167254	3.1328988266	1.1887718501
H	1.0253338832	0.3211452510	1.2920311343
H	3.2891138053	-0.2282644507	2.0486457705
H	4.8267967957	3.4159567770	0.2199068988
H	2.5216902332	3.9864153103	-0.5395467910
H	5.5052563153	0.3963722591	2.0186482279
