# Supplementary material for: Computational Studies of Rubber Ozonation Explain the Effectiveness of 6PPD as an Antidegradant and the Mechanism of Its Quinone Formation
Source: Environ Sci Technol. 2023 Mar 24;57(13):5216–30. doi: 10.1021/acs.est.2c08717 (PMC10079164; doi:10.1021/acs.est.2c08717)
Supplement: Supplementary file 3 — es2c08717_si_003.zip [file es2c08717_si_003.zip › stationary_point_geoms/reactants_products/4adpa-oh_demore_adduct_8.xyz]

30
C	-3.1997884176	1.3807369046	0.4221230592
C	-3.3156219971	0.0172729580	0.1792029435
C	-2.1849479686	-0.7003529779	-0.1938223143
C	-0.9516553542	-0.0760739411	-0.3239617757
C	-0.8321541493	1.2914490988	-0.0620715020
C	-1.9693456337	2.0122568959	0.3121421755
N	0.3756424172	1.9842496424	-0.2179337817
C	1.6624506101	1.5005704439	-0.0400969037
C	1.9858819449	0.3738112176	0.6523015472
C	3.3705738628	-0.1423787536	0.7207617147
C	4.4165038691	0.8049388087	0.2338599352
C	4.0608011870	1.9619358328	-0.4113924595
C	2.7171098275	2.3047943733	-0.5880334985
N	5.7258427011	0.4411985610	0.5034247016
H	-4.0714089512	1.9590707130	0.7113581467
H	-4.2749142823	-0.4790236248	0.2755687146
H	-2.2601873708	-1.7631439661	-0.4007359453
H	-0.0883168751	-0.6456464146	-0.6467984587
H	-1.8796465906	3.0746068152	0.5209163693
H	0.3075806248	2.9568809261	-0.4641735424
H	1.2155318656	-0.2011108712	1.1490694807
H	4.8340409440	2.6274034646	-0.7903486312
H	5.8831063405	-0.5558740803	0.5236127321
H	6.4323922586	0.9279684422	-0.0262178493
O	2.3292111906	3.4430616460	-1.2384454197
H	3.1046264355	3.9322422942	-1.5235147232
H	3.6240416339	-0.5000319213	1.7264466146
O	3.5758050749	-1.3367238222	-0.1602570731
O	2.8269897579	-2.4288602904	0.4339696987
O	1.7700746445	-2.6519583749	-0.2126299553
