# Supplementary material for: Computational Studies of Rubber Ozonation Explain the Effectiveness of 6PPD as an Antidegradant and the Mechanism of Its Quinone Formation
Source: Environ Sci Technol. 2023 Mar 24;57(13):5216–30. doi: 10.1021/acs.est.2c08717 (PMC10079164; doi:10.1021/acs.est.2c08717)
Supplement: Supplementary file 3 — es2c08717_si_003.zip [file es2c08717_si_003.zip › stationary_point_geoms/reactants_products/2m2b_po.xyz]

18
C	-2.8454216625	0.5096241365	0.3787285683
C	-1.6689778611	1.4745513996	0.4362885418
C	-0.3136311514	0.6914072045	0.4557151239
C	0.6413464246	0.9001840881	-0.6989804573
C	-1.7758762587	2.5740706461	-0.6072725749
H	-2.8173893906	-0.1651564769	1.2372003400
H	-2.8030298228	-0.0905393875	-0.5358664036
H	-3.7906925222	1.0567436283	0.3903191839
H	-0.5361029721	-0.3759618477	0.5775727759
H	1.5473545002	0.3118105690	-0.5410924629
H	0.9214511288	1.9497801382	-0.7965944217
H	0.1802576284	0.5677120756	-1.6322820623
H	-1.8106469045	2.1483158650	-1.6130823817
H	-0.9339518985	3.2640046879	-0.5376193656
H	-2.6965391473	3.1398280408	-0.4464408657
O	0.3145682901	1.1632824453	1.6443177279
O	-0.7949292606	1.3375047769	2.4987990677
O	-1.6401823395	2.1518357390	1.7085478547
