# Supplementary material for: Computational Studies of Rubber Ozonation Explain the Effectiveness of 6PPD as an Antidegradant and the Mechanism of Its Quinone Formation
Source: Environ Sci Technol. 2023 Mar 24;57(13):5216–30. doi: 10.1021/acs.est.2c08717 (PMC10079164; doi:10.1021/acs.est.2c08717)
Supplement: Supplementary file 3 — es2c08717_si_003.zip [file es2c08717_si_003.zip › stationary_point_geoms/rpath_structures/meppd_central_nh_insertion_ts_rpath_a.xyz]

32

C  -3.3764935941  1.0137113110  -0.1470574647
C  -3.4561445060  -0.1384173965  -0.9282057435
C  -2.2890649318  -0.7474084625  -1.3762714044
C  -1.0488446733  -0.2098844375  -1.0659254303
C  -0.9602469204  0.9695669101  -0.3087581155
C  -2.1474662102  1.5671314399  0.1580508484
N  0.2125411266  1.6749466279  -0.1334514696
C  1.4508146702  1.1437033131  -0.1307667912
C  1.8019198214  -0.1892446933  0.2003085293
C  3.1119469908  -0.6153165987  0.1380147623
C  4.1343984334  0.2588837594  -0.2826966288
C  3.8050862370  1.6105661643  -0.5339176685
C  2.5140208278  2.0428099124  -0.4274853995
N  5.4245848163  -0.1565994987  -0.4511640241
H  -4.2829935031  1.4957693433  0.2048083937
H  -4.4232927649  -0.5456126945  -1.2018454938
H  -2.3435722827  -1.6345494865  -1.9983232941
H  -0.1459788119  -0.6546512072  -1.4674552579
H  -2.0762918277  2.4698837942  0.7549894264
H  0.1570334348  3.1438365276  0.5432331130
H  1.0355379425  -0.8657166397  0.5622072634
H  3.3544640557  -1.6319220299  0.4246377965
H  4.5910746131  2.3066675136  -0.8124978439
H  2.2618451382  3.0831019819  -0.6021231166
H  6.1082530026  0.5630160611  -0.6065759354
C  5.9066619114  -1.4500021317  -0.0236991290
H  5.7700722456  -1.6059922227  1.0532904210
H  5.3948345971  -2.2545479398  -0.5596983520
H  6.9700325010  -1.5186475060  -0.2521325565
O  0.0263495726  2.2843063437  2.6839868192
O  0.7659712598  3.2477839166  2.3313377112
O  0.2348499274  3.9316790335  1.1857446248
