# Supplementary material for: Computational Studies of Rubber Ozonation Explain the Effectiveness of 6PPD as an Antidegradant and the Mechanism of Its Quinone Formation
Source: Environ Sci Technol. 2023 Mar 24;57(13):5216–30. doi: 10.1021/acs.est.2c08717 (PMC10079164; doi:10.1021/acs.est.2c08717)
Supplement: Supplementary file 3 — es2c08717_si_003.zip [file es2c08717_si_003.zip › stationary_point_geoms/rpath_structures/meppd_central_nh_insertion_ts_rpath_b.xyz]

32

C  -3.4157448497  1.0504194683  -0.1481052073
C  -3.4307339203  -0.0696508953  -0.9746934322
C  -2.2275405095  -0.6247859078  -1.3827443319
C  -1.0143131012  -0.0936817105  -0.9524279879
C  -1.0070987688  1.0018229564  -0.0940014715
C  -2.2172245952  1.5881498676  0.2897952998
N  0.2031294546  1.5869468473  0.3795447649
C  1.5013695844  1.0615195186  0.0874108602
C  1.8707995175  -0.2447489271  0.3734493686
C  3.1733728870  -0.6695565625  0.1627306790
C  4.1441151095  0.2236801985  -0.3140309575
C  3.7680248851  1.5502211714  -0.5725144394
C  2.4633346473  1.9556425154  -0.3779804799
N  5.4437249550  -0.1782693846  -0.5478286688
H  -4.3478450809  1.5139261492  0.1584649236
H  -4.3721783394  -0.4999442906  -1.2978181811
H  -2.2223616257  -1.4928195914  -2.0338571915
H  -0.0838278817  -0.5349714584  -1.2864581690
H  -2.2041889078  2.4603601474  0.9319845685
H  0.1232107456  3.6263216785  0.3152557073
H  1.1359597481  -0.9348476535  0.7751607689
H  3.4369928055  -1.6953027671  0.3863681656
H  4.5118470975  2.2624433675  -0.9184722603
H  2.1871305665  2.9894670226  -0.5600964003
H  6.1165837511  0.5680149501  -0.5925392970
C  5.9330408394  -1.4421029441  -0.0433392833
H  5.7788998595  -1.5553528204  1.0383811988
H  5.4345347384  -2.2738447843  -0.5494496290
H  6.9995435429  -1.5166871990  -0.2545005369
O  0.0742139844  1.8449874227  1.7641605403
O  0.7105409275  3.0971652295  1.9712212564
O  0.0145910330  4.0343293908  1.1974884180
