# Supplementary material for: Computational Studies of Rubber Ozonation Explain the Effectiveness of 6PPD as an Antidegradant and the Mechanism of Its Quinone Formation
Source: Environ Sci Technol. 2023 Mar 24;57(13):5216–30. doi: 10.1021/acs.est.2c08717 (PMC10079164; doi:10.1021/acs.est.2c08717)
Supplement: Supplementary file 3 — es2c08717_si_003.zip [file es2c08717_si_003.zip › stationary_point_geoms/rpath_structures/meppd_demore_w_h-abs_7_ts_rpath_b.xyz]

32

C  -3.2813651385  0.9799159173  0.7546393015
C  -3.3655599462  -0.3133516984  0.2511623122
C  -2.2791232805  -0.8584334606  -0.4238744033
C  -1.1142597439  -0.1247142630  -0.5966950556
C  -1.0273461249  1.1647237662  -0.0738705768
C  -2.1166223837  1.7159936291  0.5999446256
N  0.1154863879  1.9569440969  -0.2589818446
C  1.4159911502  1.5891529982  -0.0837405095
C  1.8523459042  0.3628195358  0.4014070466
C  3.1999082086  0.0999626909  0.5620483172
C  4.1883978248  1.0697048586  0.1710536912
C  3.7918332218  2.2866630543  -0.3037177900
C  2.3839654623  2.6993397611  -0.3083051644
H  -4.1234009039  1.4182102280  1.2791911566
H  -4.2745401578  -0.8901342512  0.3777072636
H  -2.3414725489  -1.8597436862  -0.8365452630
H  -0.2807139646  -0.5343589602  -1.1559861881
H  -2.0363170425  2.7211649045  1.0036060396
H  -0.0325322020  2.9598330475  -0.2561851585
H  1.1270465814  -0.3858165645  0.6961021600
H  4.5276748090  3.0006535764  -0.6585952409
H  6.1582183390  1.5100050439  0.1915871864
H  3.5067900098  -0.8506863135  0.9802327051
H  2.1052481963  3.3026219601  -1.1807203630
O  0.5064423318  4.8246390162  -0.2005676436
O  1.6093335698  4.9370058432  0.4164728246
O  2.1382767984  3.6830579678  0.8597903121
N  5.5297999710  0.7262637580  0.2301898369
C  6.0157162187  -0.4190182234  0.9738495346
H  5.6982375209  -0.4283903423  2.0254084186
H  5.6934807426  -1.3546428639  0.5083517775
H  7.1062230652  -0.4040691361  0.9502664943
