# Supplementary material for: Computational Studies of Rubber Ozonation Explain the Effectiveness of 6PPD as an Antidegradant and the Mechanism of Its Quinone Formation
Source: Environ Sci Technol. 2023 Mar 24;57(13):5216–30. doi: 10.1021/acs.est.2c08717 (PMC10079164; doi:10.1021/acs.est.2c08717)
Supplement: Supplementary file 3 — es2c08717_si_003.zip [file es2c08717_si_003.zip › stationary_point_geoms/rpath_structures/meppd_demore_w_h-abs_7_ts_rpath_a.xyz]

32

C  -3.2023050953  1.0131989573  0.7620740727
C  -3.3136858748  -0.2786694689  0.2544101407
C  -2.2418325212  -0.8407056581  -0.4307704561
C  -1.0599063030  -0.1320889990  -0.5915344894
C  -0.9348394468  1.1614696474  -0.0681518618
C  -2.0314031091  1.7343513237  0.5934473882
N  0.1907289394  1.9557310194  -0.2735433222
C  1.4482280504  1.5061878948  -0.2061279808
C  1.8799763070  0.2857425218  0.3854637499
C  3.2177207501  0.0087732131  0.5473717345
C  4.2047229498  0.9232202073  0.1225067458
C  3.7919189560  2.1229932704  -0.5045927082
C  2.4692001180  2.4017275889  -0.6607433620
H  -4.0412904929  1.4652832562  1.2809272952
H  -4.2365615894  -0.8369330729  0.3765626134
H  -2.3302067970  -1.8348533082  -0.8561295619
H  -0.2411958553  -0.5538173022  -1.1636308423
H  -1.9451337930  2.7483173330  0.9697469200
H  0.1638991374  3.5941372857  -0.2018908054
H  1.1432090798  -0.4061804841  0.7739227685
H  4.5404245375  2.8330362564  -0.8405914471
H  6.1591581754  1.4524531209  0.1135670597
H  3.5115764381  -0.9109384271  1.0409708068
H  2.1574876190  3.3248372960  -1.1363100557
O  0.1293085585  4.6141491090  -0.2618538161
O  1.1699700991  5.0842940122  0.5991599084
O  1.5816687738  4.2059394450  1.4092903470
N  5.5355422530  0.6855486633  0.2951765511
C  6.0583655992  -0.4584244551  1.0067264146
H  5.7255237378  -0.4837694147  2.0504592517
H  5.7505244994  -1.3874199484  0.5196329539
H  7.1463692225  -0.4122749495  0.9896797835
