# Supplementary material for: Computational Studies of Rubber Ozonation Explain the Effectiveness of 6PPD as an Antidegradant and the Mechanism of Its Quinone Formation
Source: Environ Sci Technol. 2023 Mar 24;57(13):5216–30. doi: 10.1021/acs.est.2c08717 (PMC10079164; doi:10.1021/acs.est.2c08717)
Supplement: Supplementary file 3 — es2c08717_si_003.zip [file es2c08717_si_003.zip › stationary_point_geoms/rpath_structures/meppd_terminal_nh_insertion_ts_rpath_a.xyz]

32

C  -3.2136247881  1.4583332548  0.3726533670
C  -3.4241534345  0.1704782955  -0.1042620585
C  -2.3665717558  -0.5125250718  -0.6949519608
C  -1.1153454612  0.0760614191  -0.8135823799
C  -0.8972762346  1.3660803383  -0.3187451365
C  -1.9613516155  2.0482847671  0.2769819163
N  0.3347985673  2.0110483848  -0.4552698248
C  1.6052913458  1.4398369998  -0.2949105955
C  1.8163569296  0.1956125881  0.3001304811
C  3.0927929452  -0.3399345389  0.4035312501
C  4.2054128661  0.3598630294  -0.0733690490
C  3.9986037724  1.6432151852  -0.6010319818
C  2.7220252662  2.1605781364  -0.7228860046
N  5.4872196249  -0.1520671427  -0.0139346144
H  -4.0257309000  2.0075985804  0.8375376156
H  -4.3998568387  -0.2937176088  -0.0208399207
H  -2.5189241605  -1.5138279146  -1.0854058922
H  -0.3084311120  -0.4532117486  -1.3083081848
H  -1.7944304490  3.0461903134  0.6734805887
H  0.3046149498  3.0152429513  -0.4163913723
H  0.9763724283  -0.3689563619  0.6871331711
H  3.2156784196  -1.3160082927  0.8590681168
H  4.8472778437  2.2292373910  -0.9403179359
H  2.5847954132  3.1442184292  -1.1639766710
H  6.1818535781  0.3257190347  -0.5618886430
C  5.8145341015  -1.4878392582  0.4128268403
H  5.3906212716  -1.7017140875  1.3977867368
H  5.4660944461  -2.2524387254  -0.2942904623
H  6.8997135700  -1.5574378118  0.4993600825
O  6.6000702896  1.0803241497  1.8238052686
O  6.5776606058  2.1375644227  1.1774452146
O  7.2380382132  2.1341910958  0.0975185382
