# Supplementary material for: Computational Studies of Rubber Ozonation Explain the Effectiveness of 6PPD as an Antidegradant and the Mechanism of Its Quinone Formation
Source: Environ Sci Technol. 2023 Mar 24;57(13):5216–30. doi: 10.1021/acs.est.2c08717 (PMC10079164; doi:10.1021/acs.est.2c08717)
Supplement: Supplementary file 3 — es2c08717_si_003.zip [file es2c08717_si_003.zip › stationary_point_geoms/rpath_structures/meppd_terminal_nh_insertion_ts_rpath_b.xyz]

32

C  -3.2143823928  1.4570403426  0.3756212644
C  -3.4301600701  0.1701213969  -0.1015882496
C  -2.3793621033  -0.5182637034  -0.6983176188
C  -1.1292855654  0.0685485921  -0.8248786287
C  -0.9079981906  1.3550236795  -0.3289914436
C  -1.9605192642  2.0435868651  0.2746444229
N  0.3317108014  1.9883553711  -0.4801239096
C  1.5882804505  1.4162234355  -0.2906454356
C  1.7830793122  0.1690820390  0.3076691333
C  3.0682655254  -0.3183863924  0.5126524526
C  4.1730147713  0.4205616990  0.1167737053
C  3.9800893885  1.6523515858  -0.5079786923
C  2.7082992804  2.1470986330  -0.7034008787
N  5.5304435331  0.0046016306  0.3186968321
H  -4.0238543962  2.0080948298  0.8428804004
H  -4.4074563589  -0.2905935209  -0.0150271620
H  -2.5357805221  -1.5190298002  -1.0876116093
H  -0.3246074488  -0.4585378288  -1.3249636590
H  -1.7874977807  3.0406209654  0.6700785657
H  0.3142788737  2.9941026334  -0.4773022333
H  0.9343628945  -0.4119164754  0.6449068428
H  3.1943936620  -1.2810163177  0.9959669206
H  4.8370679653  2.2274716488  -0.8370745854
H  2.5704634524  3.1067426769  -1.1924850445
H  6.8337543094  1.0756273381  -0.6232503205
C  5.8252483683  -1.4086950599  0.4906987531
H  5.4001190354  -1.8314376973  1.4085668911
H  5.4292061091  -1.9435236480  -0.3732680459
H  6.9089533190  -1.5220438998  0.5214455228
O  6.0899500285  0.6591516823  1.4471548497
O  6.5269723080  1.9253873142  0.9688676319
O  7.4070804058  1.6736501874  -0.0948201749
