# Supplementary material for: Computational Studies of Rubber Ozonation Explain the Effectiveness of 6PPD as an Antidegradant and the Mechanism of Its Quinone Formation
Source: Environ Sci Technol. 2023 Mar 24;57(13):5216–30. doi: 10.1021/acs.est.2c08717 (PMC10079164; doi:10.1021/acs.est.2c08717)
Supplement: Supplementary file 3 — es2c08717_si_003.zip [file es2c08717_si_003.zip › stationary_point_geoms/rpath_structures/4adpa_demore_6_ts_rpath_b.xyz]

29

C  3.8145095211  -0.9073011732  0.3162599535
C  4.2150670667  0.1429241250  1.1331506911
C  3.4148819625  1.2763125846  1.2206946921
C  2.2321616168  1.3705815436  0.4993579255
C  1.8191306926  0.3092728560  -0.3086914319
C  2.6218370995  -0.8305865039  -0.3897886607
N  0.6569876928  0.3850614281  -1.1020934609
C  -0.6479872768  0.6404301330  -0.6541322535
C  -0.9694574895  1.0869910393  0.6262330824
C  -2.2917053928  1.3575337191  0.9750803741
C  -3.3341804321  1.1616393074  0.0774044999
C  -3.0120052768  0.6858173198  -1.1990011691
C  -1.7010219533  0.4410769214  -1.5566758846
N  -4.6748045772  1.3567875276  0.4478616712
H  4.4267581654  -1.7994268289  0.2352655361
H  5.1437637303  0.0819525208  1.6901256213
H  3.7226160993  2.1114859177  1.8418919676
H  1.6440084928  2.2777669025  0.5371465783
H  2.3009058401  -1.6628655034  -1.0099473003
H  -2.5049524737  1.7398621684  1.9699338491
H  -3.8051871697  0.5042886369  -1.9196630572
H  -1.4820081832  0.0803836996  -2.5578567488
H  -4.8091586651  2.0181300631  1.1967890618
H  -5.2920809116  1.5537787666  -0.3246529831
H  0.6842187890  -0.2192699798  -1.9071893844
H  -0.1904572517  1.2438437635  1.3629378443
O  -0.2762924257  3.5835769989  -0.1915691123
O  -0.7377420877  4.1161490662  0.8637866189
O  -0.0958513105  3.8564423852  1.9278870778
