# Supplementary material for: Computational Studies of Rubber Ozonation Explain the Effectiveness of 6PPD as an Antidegradant and the Mechanism of Its Quinone Formation
Source: Environ Sci Technol. 2023 Mar 24;57(13):5216–30. doi: 10.1021/acs.est.2c08717 (PMC10079164; doi:10.1021/acs.est.2c08717)
Supplement: Supplementary file 3 — es2c08717_si_003.zip [file es2c08717_si_003.zip › stationary_point_geoms/rpath_structures/4adpa_demore_1_ts_rpath_a.xyz]

29

C  -2.8206083739  1.4133093640  0.7105021173
C  -3.1471454691  0.2332796760  0.0544032038
C  -2.2049947552  -0.3692711848  -0.7728467500
C  -0.9536247290  0.2015739630  -0.9507951784
C  -0.6201210764  1.3808456558  -0.2830097242
C  -1.5617178627  1.9797945416  0.5533051365
N  0.6280699860  1.9957991154  -0.5037888180
C  1.8662019421  1.3720713826  -0.2983662533
C  2.0260461034  0.0885044076  0.1141287008
C  3.3663465142  -0.4094050409  0.4931837477
C  4.5062206822  0.3779776353  -0.0640946161
C  4.3006190609  1.6700649750  -0.5006304551
C  3.0159606973  2.1919664341  -0.5754768030
N  5.7367494376  -0.2369050186  -0.0497279753
H  -3.5454091627  1.8926939225  1.3602895561
H  -4.1274857111  -0.2125508422  0.1829489416
H  -2.4514750213  -1.2847931419  -1.3004584246
H  -0.2308994965  -0.2493107357  -1.6215571222
H  -1.3021492584  2.8890985444  1.0881505412
H  0.6443043777  2.9816897916  -0.2946995564
H  1.1802985932  -0.5503621294  0.3243954951
H  3.4873569466  -1.4808430021  0.2898929657
H  5.1499566029  2.2802528198  -0.7914658356
H  2.8634843995  3.2144946926  -0.9056012488
H  5.8374254376  -1.0081462164  0.5912810844
H  6.5442156862  0.3646060534  -0.0821695388
O  3.5429856683  -0.4755046923  1.9841104259
O  3.0896704799  0.7689930770  2.5707020905
O  1.8787853969  0.6728586510  2.9094357816
