# Supplementary material for: Computational Studies of Rubber Ozonation Explain the Effectiveness of 6PPD as an Antidegradant and the Mechanism of Its Quinone Formation
Source: Environ Sci Technol. 2023 Mar 24;57(13):5216–30. doi: 10.1021/acs.est.2c08717 (PMC10079164; doi:10.1021/acs.est.2c08717)
Supplement: Supplementary file 3 — es2c08717_si_003.zip [file es2c08717_si_003.zip › stationary_point_geoms/rpath_structures/4adpa-qdi_demore_4_ts_rpath_b.xyz]

27

C  -2.4844347979  1.2264186958  1.1291062811
C  -2.5137337336  -0.0571226998  0.5929708148
C  -1.5020686198  -0.4611882925  -0.2695607506
C  -0.4584288503  0.4008774121  -0.5824501117
C  -0.4219254604  1.6832347947  -0.0324592351
C  -1.4546806803  2.0995518272  0.8088244003
N  0.5879231501  2.6056373707  -0.3734779014
C  1.8173554901  2.3828767981  -0.0993088949
C  2.3397768105  1.2208782640  0.6495355935
C  3.6453635316  1.0926365728  0.8979365224
C  4.6316522904  2.0981066009  0.4560519794
C  4.1055601722  3.2496871239  -0.2952293999
C  2.8027940302  3.3776622175  -0.5536797927
N  5.8839350346  2.0407424920  0.6963160514
H  -3.2762284667  1.5545936182  1.7946170534
H  -3.3257843250  -0.7330683877  0.8371738398
H  -1.5222634987  -1.4550874477  -0.7046023911
H  0.3271178741  0.0937257729  -1.2659338823
H  -1.4349333973  3.1092217395  1.2050352258
H  1.6313082049  0.4840875371  1.0089812568
H  4.0241479695  0.2379370247  1.4524632477
H  4.8421269881  3.9625135567  -0.6501193761
H  2.4040346804  4.2067290630  -1.1296646293
H  6.1107750078  1.1972848674  1.2244363580
O  4.4899765119  1.8864819330  -2.6933807857
O  4.4539193342  2.9178608054  -3.4292488985
O  5.3797517493  3.7607652420  -3.2325130733
