# Supplementary material for: Computational Studies of Rubber Ozonation Explain the Effectiveness of 6PPD as an Antidegradant and the Mechanism of Its Quinone Formation
Source: Environ Sci Technol. 2023 Mar 24;57(13):5216–30. doi: 10.1021/acs.est.2c08717 (PMC10079164; doi:10.1021/acs.est.2c08717)
Supplement: Supplementary file 3 — es2c08717_si_003.zip [file es2c08717_si_003.zip › stationary_point_geoms/rpath_structures/4adpa-qdi_demore_3_ts_rpath_a.xyz]

27

C  -2.5892294480  1.1516415049  0.8604018563
C  -2.5250658212  -0.1790063162  0.4585420868
C  -1.4107285107  -0.6320489726  -0.2374731766
C  -0.3567727949  0.2290661674  -0.5150671390
C  -0.4190072983  1.5644467665  -0.1084764256
C  -1.5536093480  2.0254063166  0.5641574588
N  0.5816118453  2.4906871488  -0.4400139765
C  1.8236986444  2.3261904676  -0.0477775107
C  2.2886886473  1.2462799721  0.8569264753
C  3.5808430464  1.0882156832  1.1549355566
C  4.6219972573  1.9874001860  0.6260562579
C  4.1361759247  3.3299819928  0.1017093241
C  2.7662135362  3.2786957070  -0.4833591537
N  5.8703630125  1.7655555327  0.6400710757
H  -3.4596768431  1.5160778519  1.3961097011
H  -3.3443913360  -0.8550590466  0.6764661178
H  -1.3596650253  -1.6633647422  -0.5708542483
H  0.5077616641  -0.1177087361  -1.0725980362
H  -1.6028792589  3.0702943221  0.8512405491
H  1.5447450207  0.5798878724  1.2784867202
H  3.9100330697  0.2796059759  1.8014041960
H  4.8896019691  3.7521794953  -0.5674794078
H  2.4210447189  4.0679494303  -1.1417708434
H  6.0703809483  0.8691191550  1.0866166158
O  4.1028817179  4.1130099407  1.3292402124
O  4.0614736418  5.5553597629  1.0089255881
O  5.1433982198  5.9470507610  0.5280584262
