# Supplementary material for: Computational Studies of Rubber Ozonation Explain the Effectiveness of 6PPD as an Antidegradant and the Mechanism of Its Quinone Formation
Source: Environ Sci Technol. 2023 Mar 24;57(13):5216–30. doi: 10.1021/acs.est.2c08717 (PMC10079164; doi:10.1021/acs.est.2c08717)
Supplement: Supplementary file 3 — es2c08717_si_003.zip [file es2c08717_si_003.zip › stationary_point_geoms/rpath_structures/2m2b_ozone_to_tertiary_demore_a.xyz]

18

C      -2.4512245886    -0.1178439461     0.8819573867
C      -1.2666885818     0.6407999983     0.3610119460
C      -0.0230251711     0.0638172916     0.3550328630
C       1.1636972346     0.6123232296    -0.3776129670
C      -1.5162470723     2.0016224392    -0.2212016794
H      -2.1525574172    -1.0416174795     1.3815889569
H      -3.1184228767    -0.3799578540     0.0512655968
H      -3.0316023487     0.4898946289     1.5803908584
H       0.0375177728    -0.9787764467     0.6550138598
H       2.0906424185     0.2607642752     0.0793580864
H       1.1730914678     1.7028701258    -0.3726499070
H       1.1547060938     0.2749333046    -1.4198669095
H      -1.5219043412     1.9580294745    -1.3169084834
H      -0.7397143545     2.7073372631     0.0804927574
H      -2.4797665331     2.3961383436     0.1056715969
O       0.7428700636     0.6680901727     2.2209129021
O      -0.2397822860     0.8116415458     3.0838666686
O      -0.9717659797     1.8251980337     2.8305885672
