# Supplementary material for: Computational Studies of Rubber Ozonation Explain the Effectiveness of 6PPD as an Antidegradant and the Mechanism of Its Quinone Formation
Source: Environ Sci Technol. 2023 Mar 24;57(13):5216–30. doi: 10.1021/acs.est.2c08717 (PMC10079164; doi:10.1021/acs.est.2c08717)
Supplement: Supplementary file 3 — es2c08717_si_003.zip [file es2c08717_si_003.zip › stationary_point_geoms/rpath_structures/4adpa_demore_w_h-abs_1_ts_rpath_b.xyz]

29

C  -3.1023574378  1.4127064214  0.4649399271
C  -3.2728406926  0.0468522874  0.2773634805
C  -2.2179071748  -0.7077486456  -0.2246332024
C  -1.0064322638  -0.1093395688  -0.5389610947
C  -0.8278754087  1.2598665454  -0.3352344451
C  -1.8861390765  2.0161233189  0.1705583551
N  0.3733991052  1.8907598759  -0.7015880385
C  1.6620928795  1.5076507747  -0.3213349920
C  1.9594614408  0.4526286757  0.4835055839
C  3.3476142036  0.1842382985  0.9176425316
C  4.3909863101  0.9302441315  0.1576736240
C  4.0418964603  1.9964456904  -0.6560811596
C  2.7164973181  2.3124529432  -0.8824682703
N  5.6788035728  0.5442385224  0.3864270530
H  -3.9172092776  2.0142259635  0.8550465095
H  -4.2191386628  -0.4256396452  0.5152466708
H  -2.3428698212  -1.7725881534  -0.3918144930
H  -0.1983074235  -0.6916600896  -0.9671040933
H  -1.7509337089  3.0811917772  0.3383890436
H  0.2861582748  2.8669623764  -0.9313012796
H  1.1820934994  -0.1844985694  0.8831584053
H  4.8251564743  2.5934429231  -1.1128333252
H  5.8344297996  0.0255255020  1.2405970482
H  6.4104101832  1.1856473006  0.1300920873
H  3.5826499555  -0.8854942889  0.9747790049
O  3.5057760972  0.6521179092  2.3605234707
O  3.9674114640  -0.3976719840  3.2306276650
O  5.0738504946  -0.8951815198  2.8725587188
H  2.4561573487  3.1534237411  -1.5185383452
