# Supplementary material for: Computational Studies of Rubber Ozonation Explain the Effectiveness of 6PPD as an Antidegradant and the Mechanism of Its Quinone Formation
Source: Environ Sci Technol. 2023 Mar 24;57(13):5216–30. doi: 10.1021/acs.est.2c08717 (PMC10079164; doi:10.1021/acs.est.2c08717)
Supplement: Supplementary file 3 — es2c08717_si_003.zip [file es2c08717_si_003.zip › stationary_point_geoms/rpath_structures/4adpa-qdi_po_1_ts_rpath_b.xyz]

27

C  -2.4761465077  1.3619001957  1.2349860096
C  -2.7152261390  0.1186963126  0.6595054408
C  -1.8411421294  -0.3661825233  -0.3061342826
C  -0.7311884230  0.3778271247  -0.6895650034
C  -0.4898889289  1.6209966774  -0.1041556295
C  -1.3762577762  2.1167848059  0.8513447578
N  0.6034118881  2.4169778289  -0.5119834428
C  1.7823746040  2.1511877677  -0.0995207076
C  2.1260463251  1.0623278832  0.8395931011
C  3.3961910294  0.8346783741  1.1955201983
C  4.5127831702  1.6515409206  0.6770299117
C  4.1540632802  2.7691086859  -0.2117359843
C  2.8893349325  3.0012803231  -0.5679682358
N  5.7414477460  1.4543981137  0.9593218024
H  -3.1541611317  1.7515259109  1.9869435761
H  -3.5798067018  -0.4644659659  0.9559933896
H  -2.0214446951  -1.3324034045  -0.7672492553
H  -0.0495501810  0.0058951108  -1.4488477977
H  -1.1875517312  3.0907242142  1.2895913361
H  1.3149498574  0.4611526851  1.2337242079
H  3.6481358613  0.0360359689  1.8876770248
H  4.9756052399  3.3867239721  -0.5591595564
H  2.6136749538  3.8201765317  -1.2243782029
H  5.8417068253  0.6558887154  1.5873414770
O  3.4505190216  2.3041354116  3.3999958778
O  2.2350412833  2.2134048240  3.6391113578
O  1.4590768269  2.7273719446  2.8167138274
