# Supplementary material for: Computational Studies of Rubber Ozonation Explain the Effectiveness of 6PPD as an Antidegradant and the Mechanism of Its Quinone Formation
Source: Environ Sci Technol. 2023 Mar 24;57(13):5216–30. doi: 10.1021/acs.est.2c08717 (PMC10079164; doi:10.1021/acs.est.2c08717)
Supplement: Supplementary file 3 — es2c08717_si_003.zip [file es2c08717_si_003.zip › stationary_point_geoms/rpath_structures/4adpa-oh_demore_3_ts_rpath_b.xyz]

30

C  3.9135267809  0.1724614108  0.8725914908
C  4.3295102597  1.4662705404  0.5830517300
C  3.4616083890  2.3243135658  -0.0850848568
C  2.1974749329  1.8995766911  -0.4626157615
C  1.7695933722  0.6066923945  -0.1511860075
C  2.6399881579  -0.2544600210  0.5193968284
N  0.5013822224  0.1542828826  -0.5402454244
C  -0.6931046991  0.8807531650  -0.4266992314
C  -0.7978151800  2.0453665308  0.3340889728
C  -2.0130762741  2.7202456183  0.4230204133
C  -3.1526201399  2.2573601084  -0.2120931950
C  -3.0447888043  1.0629180659  -0.9431828374
C  -1.8420853594  0.3942111980  -1.0612675974
N  -4.3669757523  2.9511699963  -0.1979318838
H  4.5792920969  -0.5081443471  1.3935524850
H  5.3194028156  1.8035489059  0.8717564645
H  3.7753130038  3.3343163766  -0.3282626045
H  1.5350954425  2.5622098532  -1.0072418976
H  2.3081363111  -1.2564238475  0.7766149507
H  0.0613107577  2.4217014669  0.8754463302
H  -2.0720130842  3.6175803561  1.0321841764
O  -4.1998718167  0.6167229960  -1.5300487700
H  -1.7875740760  -0.5175219439  -1.6511507397
H  -4.5151251845  3.5107258839  0.6269761569
H  -5.1650223492  2.3755589801  -0.4170890906
H  0.3983970805  -0.8438344886  -0.6168742567
H  -4.0376906304  -0.2254214229  -1.9608501719
O  -1.1146306458  0.6347074144  2.4877210402
O  -0.3952211054  -0.4040888777  2.3295479146
O  -0.9792829248  -1.3810818537  1.7638194674
