# Supplementary material for: Computational Studies of Rubber Ozonation Explain the Effectiveness of 6PPD as an Antidegradant and the Mechanism of Its Quinone Formation
Source: Environ Sci Technol. 2023 Mar 24;57(13):5216–30. doi: 10.1021/acs.est.2c08717 (PMC10079164; doi:10.1021/acs.est.2c08717)
Supplement: Supplementary file 3 — es2c08717_si_003.zip [file es2c08717_si_003.zip › stationary_point_geoms/rpath_structures/meppd_demore_5_ts_rpath_a.xyz]

32

C  -2.8434518224  1.3047133095  0.6364381182
C  -3.0746102378  0.0495539195  0.0856576341
C  -2.1003326768  -0.5432447446  -0.7091202867
C  -0.9041835424  0.1151856584  -0.9608404889
C  -0.6689439393  1.3656328440  -0.3931524296
C  -1.6408353451  1.9576987483  0.4078454957
N  0.5388739410  2.0546831861  -0.6474794794
C  1.8035403088  1.5852720030  -0.3904375413
C  1.9677173395  0.4126074466  0.5216630818
C  3.3398071938  -0.1380777408  0.5341894826
C  4.4148846822  0.5947124001  0.1296146398
C  4.2055202087  1.8682781442  -0.5071179747
C  2.9208998658  2.3060193334  -0.7813094514
N  5.7114123776  0.1076607295  0.2651459782
H  -3.5949349190  1.7715884323  1.2640987029
H  -4.0103719408  -0.4644813837  0.2755525032
H  -2.2781575279  -1.5183768160  -1.1504895762
H  -0.1532485853  -0.3286459954  -1.6070482663
H  -1.4343562342  2.9182334667  0.8691891733
H  0.4619818451  3.0376827947  -0.8512484545
H  1.2056038536  -0.3584577146  0.3737770774
H  5.0493643106  2.4709140426  -0.8179069906
H  2.7809717707  3.2444896551  -1.3113217106
H  5.7874192697  -0.6182837054  0.9577797571
H  3.4814120863  -1.1282611211  0.9559438783
O  1.5800356980  1.0537768379  1.8278172909
O  1.2656517723  0.0342054332  2.8139602426
O  0.2091801559  -0.5890083519  2.5268685804
C  6.8657243689  0.9842304866  0.1944149909
H  7.0246196327  1.3390931809  -0.8272125667
H  6.7973336515  1.8579299458  0.8574477108
H  7.7490226372  0.4108018791  0.4786367839
