# Supplementary material for: Computational Studies of Rubber Ozonation Explain the Effectiveness of 6PPD as an Antidegradant and the Mechanism of Its Quinone Formation
Source: Environ Sci Technol. 2023 Mar 24;57(13):5216–30. doi: 10.1021/acs.est.2c08717 (PMC10079164; doi:10.1021/acs.est.2c08717)
Supplement: Supplementary file 3 — es2c08717_si_003.zip [file es2c08717_si_003.zip › stationary_point_geoms/rpath_structures/meppd_demore_2_ts_rpath_b.xyz]

32

C  -3.0682444716  1.6039476128  0.5163477708
C  -3.2252387900  0.2526141546  0.2348468566
C  -2.1323559959  -0.4794345600  -0.2176565620
C  -0.8945203522  0.1230581250  -0.3942337137
C  -0.7347035595  1.4774402361  -0.0929441630
C  -1.8293820654  2.2121092287  0.3646477796
N  0.4899952337  2.1345856987  -0.3007636293
C  1.7566491982  1.6597453719  0.0141592276
C  1.9929997870  0.5326417149  0.7782524831
C  3.3061745863  0.1005499678  1.0105318301
C  4.4176521962  0.8646665518  0.5479874077
C  4.1634362697  2.0362188351  -0.1822756669
C  2.8666325352  2.4096525203  -0.4494250783
N  5.6725935020  0.3996061576  0.7978131379
H  -3.9112265666  2.1898258221  0.8681852005
H  -4.1905522343  -0.2248602287  0.3615330821
H  -2.2432984271  -1.5325478507  -0.4547637461
H  -0.0586858916  -0.4492825150  -0.7804098017
H  -1.7037467215  3.2641430448  0.6057454898
H  0.4289878976  3.1241398340  -0.4695967057
H  1.1716797829  -0.0376504318  1.1932711797
O  3.7598605453  -1.4174995829  -0.3586871144
H  4.9815886944  2.6397150048  -0.5570063199
H  2.6812353040  3.3008878431  -1.0425611509
H  5.7170267711  -0.5794374299  1.0323564061
H  3.4823042088  -0.6467071155  1.7732515804
O  2.7415897610  -2.2907406196  -0.2887196595
O  1.7562125855  -1.9804611727  -1.0417945269
C  6.8536840819  0.9771888906  0.1934103144
H  6.8120315981  0.9593133298  -0.9025430135
H  6.9849915745  2.0119798923  0.5219717512
H  7.7251346476  0.4098486687  0.5191023600
