# Supplementary material for: Computational Studies of Rubber Ozonation Explain the Effectiveness of 6PPD as an Antidegradant and the Mechanism of Its Quinone Formation
Source: Environ Sci Technol. 2023 Mar 24;57(13):5216–30. doi: 10.1021/acs.est.2c08717 (PMC10079164; doi:10.1021/acs.est.2c08717)
Supplement: Supplementary file 3 — es2c08717_si_003.zip [file es2c08717_si_003.zip › stationary_point_geoms/rpath_structures/4adpa-oh_demore_4_ts_rpath_a.xyz]

30

C  -3.0520055851  1.7029208722  0.8874337001
C  -3.3224735546  0.3480663147  0.7460085815
C  -2.3748698061  -0.4749029769  0.1469768734
C  -1.1725272978  0.0445947705  -0.3140753148
C  -0.8918912597  1.4039878318  -0.1586955392
C  -1.8418449995  2.2256289266  0.4495119235
N  0.2937026349  1.9732650797  -0.6679704188
C  1.5979967753  1.6092672428  -0.2948148912
C  1.9015375309  0.5163922068  0.5122408371
C  3.2320445625  0.2107675025  0.8072338098
C  4.2884558697  0.9657486924  0.3252511311
C  3.9686508547  2.0725209470  -0.4731227628
C  2.6568516918  2.3860022145  -0.7794162892
N  5.6278012356  0.6972770629  0.6465668637
H  -3.7805476859  2.3591461479  1.3522748411
H  -4.2643489879  -0.0619611956  1.0923424621
H  -2.5816092697  -1.5324059051  0.0154765464
H  -0.4585324354  -0.5915780433  -0.8236020327
H  -1.6233951523  3.2818291965  0.5820758765
H  0.2025334025  2.9499780949  -0.8949973954
O  5.0291425889  2.8064366391  -0.9383702232
H  5.8280877448  -0.2849746669  0.7572760807
H  6.2809568850  1.1360879105  0.0148840256
H  2.4492779693  3.2460773425  -1.4135970209
H  3.4500305060  -0.6551312230  1.4267043985
H  1.1114413675  -0.1040503229  0.9153825479
H  4.7078044187  3.5081162569  -1.5089722790
O  1.7909500646  -1.0316293845  -1.6723494917
O  2.2312351841  -2.0972583901  -1.1324611101
O  3.4950841531  -2.1890098544  -1.0721823270
