# Supplementary material for: Computational Studies of Rubber Ozonation Explain the Effectiveness of 6PPD as an Antidegradant and the Mechanism of Its Quinone Formation
Source: Environ Sci Technol. 2023 Mar 24;57(13):5216–30. doi: 10.1021/acs.est.2c08717 (PMC10079164; doi:10.1021/acs.est.2c08717)
Supplement: Supplementary file 3 — es2c08717_si_003.zip [file es2c08717_si_003.zip › stationary_point_geoms/rpath_structures/4adpa_demore_6_ts_rpath_a.xyz]

29

C  3.8116641455  -0.9030207757  0.3147743633
C  4.2116374095  0.1493913589  1.1304234378
C  3.4160165899  1.2849304748  1.2159784151
C  2.2329423588  1.3838767212  0.4950705546
C  1.8211707318  0.3165510987  -0.3023203324
C  2.6201557939  -0.8254228041  -0.3899936358
N  0.6432727076  0.3525665936  -1.0799362060
C  -0.6303165884  0.7272113384  -0.7240158593
C  -0.8809522973  1.5464503064  0.4968820841
C  -2.2902707645  1.5310404890  0.9454006067
C  -3.2982784909  1.2421495651  0.0863764025
C  -2.9974945516  0.7296090236  -1.2259739581
C  -1.6938755676  0.4504279992  -1.5787300684
N  -4.6429154042  1.3397453460  0.4470706391
H  4.4227346439  -1.7958023238  0.2347579802
H  5.1390270169  0.0872818782  1.6885570014
H  3.7237594388  2.1200185135  1.8366362384
H  1.6472724092  2.2923056100  0.5304735202
H  2.2939216059  -1.6578708949  -1.0071254710
H  -2.4998400267  1.8628444729  1.9567119581
H  -3.8084177973  0.5010292425  -1.9096649300
H  -1.4878242657  -0.0083601095  -2.5425592530
H  -4.8247580808  1.9845814361  1.2003359428
H  -5.2739419729  1.4820473589  -0.3261579570
H  0.6863359370  -0.2071412789  -1.9174001406
H  -0.1852550018  1.3211268631  1.3104875963
O  -0.4714129740  2.9068670894  -0.0269990663
O  -0.7464341915  3.9436334504  0.9445201050
O  -0.0659689050  3.8045713547  1.9969656303
