# Supplementary material for: Computational Studies of Rubber Ozonation Explain the Effectiveness of 6PPD as an Antidegradant and the Mechanism of Its Quinone Formation
Source: Environ Sci Technol. 2023 Mar 24;57(13):5216–30. doi: 10.1021/acs.est.2c08717 (PMC10079164; doi:10.1021/acs.est.2c08717)
Supplement: Supplementary file 3 — es2c08717_si_003.zip [file es2c08717_si_003.zip › stationary_point_geoms/rpath_structures/4adpa_demore_1_ts_rpath_b.xyz]

29

C  -2.8317130524  1.4120461565  0.7103271283
C  -3.1525553114  0.2304983869  0.0537780183
C  -2.2043481175  -0.3646166459  -0.7717152222
C  -0.9531563097  0.2094187034  -0.9463667023
C  -0.6219566091  1.3881229552  -0.2721321869
C  -1.5748267059  1.9812682584  0.5587935541
N  0.6166356429  2.0182281137  -0.4609973339
C  1.8756086485  1.3941012723  -0.3859087083
C  2.0569168212  0.0537158530  -0.0506736162
C  3.3341901512  -0.4924005609  0.0140921707
C  4.4717882235  0.2845258585  -0.2100561442
C  4.2871307435  1.6290269837  -0.5309731728
C  3.0135589423  2.1672696096  -0.6298656608
N  5.7541910411  -0.2822467647  -0.1365300787
H  -3.5586907751  1.8901203234  1.3587962820
H  -4.1308319692  -0.2199676626  0.1801092453
H  -2.4458392354  -1.2805770136  -1.3013746734
H  -0.2339061633  -0.2419322130  -1.6205517007
H  -1.3194382763  2.8912989334  1.0945907533
H  0.6273858389  2.9915137685  -0.2036660091
H  1.2071345491  -0.5684748619  0.2007951754
H  3.4472542652  -1.5389102103  0.2813881088
H  5.1498735260  2.2650303431  -0.7078514582
H  2.8958284785  3.2149412203  -0.8943037348
H  5.8286643365  -1.0153840852  0.5534788260
H  6.4881583805  0.3973059429  -0.0050657644
O  3.7659079124  -0.2149642377  2.6300902197
O  3.0784292264  0.8396273487  2.8100244942
O  1.8276729001  0.6541969247  2.9138097006
