# Supplementary material for: Computational Studies of Rubber Ozonation Explain the Effectiveness of 6PPD as an Antidegradant and the Mechanism of Its Quinone Formation
Source: Environ Sci Technol. 2023 Mar 24;57(13):5216–30. doi: 10.1021/acs.est.2c08717 (PMC10079164; doi:10.1021/acs.est.2c08717)
Supplement: Supplementary file 3 — es2c08717_si_003.zip [file es2c08717_si_003.zip › stationary_point_geoms/rpath_structures/4adpa-qdi_demore_4_ts_rpath_a.xyz]

27

C  -2.4907350219  1.2259965066  1.1333686416
C  -2.5115707213  -0.0566269767  0.5943374795
C  -1.4954745087  -0.4564140008  -0.2659813517
C  -0.4505629882  0.4073266039  -0.5712663150
C  -0.4257935367  1.6938370118  -0.0219648892
C  -1.4676100255  2.1041622010  0.8124295423
N  0.5602549677  2.6348226368  -0.3492792444
C  1.8339302925  2.3851519143  -0.1554741441
C  2.3572880998  1.2228108111  0.6021292016
C  3.6633221389  1.0651985339  0.8323219337
C  4.6730817801  1.9994249729  0.3059987738
C  4.2041779101  2.9657841942  -0.7719400933
C  2.7582936490  3.3140277430  -0.6720731918
N  5.8970950669  2.0260237379  0.6369526539
H  -3.2841465722  1.5511559419  1.7977328102
H  -3.3228655815  -0.7349397448  0.8343227512
H  -1.5156842854  -1.4488322149  -0.7049723175
H  0.3342030008  0.1012697355  -1.2566965262
H  -1.4488970780  3.1151116201  1.2043533947
H  1.6410392949  0.5238161722  1.0191859737
H  4.0254088247  0.2450364425  1.4459703445
H  4.8696769494  3.8318878907  -0.7963164726
H  2.3698320741  4.1974389509  -1.1665504230
H  6.1033006986  1.2850427683  1.3087549823
O  4.4220570767  2.1682435379  -1.9706170485
O  4.3925079682  3.0353015670  -3.1676741774
O  5.3909075279  3.7809859431  -3.2152327873
