# Supplementary material for: Computational Studies of Rubber Ozonation Explain the Effectiveness of 6PPD as an Antidegradant and the Mechanism of Its Quinone Formation
Source: Environ Sci Technol. 2023 Mar 24;57(13):5216–30. doi: 10.1021/acs.est.2c08717 (PMC10079164; doi:10.1021/acs.est.2c08717)
Supplement: Supplementary file 3 — es2c08717_si_003.zip [file es2c08717_si_003.zip › stationary_point_geoms/rpath_structures/4adpa-qdi_demore_3_ts_rpath_b.xyz]

27

C  -2.5907699440  1.1520236355  0.8625104362
C  -2.5290374592  -0.1786277005  0.4601552249
C  -1.4157726885  -0.6319799356  -0.2368216373
C  -0.3629061738  0.2301715632  -0.5148869325
C  -0.4188491163  1.5620797821  -0.0987452328
C  -1.5514643795  2.0245359726  0.5724202884
N  0.6020038301  2.4743962542  -0.4296972586
C  1.8116216813  2.2793322661  -0.0614919045
C  2.2766049858  1.2133301110  0.8500910182
C  3.5767120916  1.0441280582  1.1029794050
C  4.6127319576  1.8848452205  0.4707358519
C  4.1347437103  3.0062996788  -0.3551869661
C  2.8335077466  3.2050920612  -0.5752975939
N  5.8702339817  1.7121621669  0.6051954611
H  -3.4619214708  1.5168462047  1.3967563529
H  -3.3491309227  -0.8540005923  0.6777152192
H  -1.3640243589  -1.6634545871  -0.5700407627
H  0.5012642686  -0.1151948986  -1.0738519803
H  -1.6010369491  3.0689019472  0.8612651902
H  1.5303931833  0.5870022981  1.3250717774
H  3.9144462513  0.2751854460  1.7931521281
H  4.8992368028  3.6694998560  -0.7448048510
H  2.4637360650  4.0393296595  -1.1623881236
H  6.0610415558  0.9079885151  1.2041914628
O  4.0517077010  4.6699470217  1.8904686006
O  4.0776458476  5.7535473371  1.2334698235
O  5.1271690021  5.9535268590  0.5515133059
