# Supplementary material for: Computational Studies of Rubber Ozonation Explain the Effectiveness of 6PPD as an Antidegradant and the Mechanism of Its Quinone Formation
Source: Environ Sci Technol. 2023 Mar 24;57(13):5216–30. doi: 10.1021/acs.est.2c08717 (PMC10079164; doi:10.1021/acs.est.2c08717)
Supplement: Supplementary file 3 — es2c08717_si_003.zip [file es2c08717_si_003.zip › stationary_point_geoms/rpath_structures/2m2b_ozone_to_tertiary_demore_b.xyz]

18

C      -2.4286856607    -0.2067476459     0.6372934097
C      -1.2784031920     0.6896200726     0.3240461805
C       0.1073323596     0.2957511075     0.7294594462
C       1.1357008588     0.3680331158    -0.3920347623
C      -1.5575881056     2.0948473835    -0.0910642986
H      -2.1259772537    -1.2551330404     0.7105588739
H      -3.2162093308    -0.1283875515    -0.1206044285
H      -2.8925425412     0.0656570800     1.5985544032
H       0.0978010108    -0.7181042381     1.1466468487
H       2.1231139427     0.0845038945    -0.0225022201
H       1.1930549750     1.3772568230    -0.8037328585
H       0.8452285720    -0.3164150238    -1.1915586501
H      -2.1264571525     2.1276941058    -1.0267266372
H      -0.6428491998     2.6781649398    -0.2197934175
H      -2.1617358767     2.6140891882     0.6671858541
O       0.6464071222     1.1833595604     1.7459930037
O      -0.1412057611     0.9461820900     2.9547460684
O      -0.7271612671     1.9948925387     3.3124452845
