# Supplementary material for: Computational Studies of Rubber Ozonation Explain the Effectiveness of 6PPD as an Antidegradant and the Mechanism of Its Quinone Formation
Source: Environ Sci Technol. 2023 Mar 24;57(13):5216–30. doi: 10.1021/acs.est.2c08717 (PMC10079164; doi:10.1021/acs.est.2c08717)
Supplement: Supplementary file 3 — es2c08717_si_003.zip [file es2c08717_si_003.zip › stationary_point_geoms/rpath_structures/4adpa_demore_w_h-abs_1_ts_rpath_a.xyz]

29

C  -3.1074475641  1.4147837024  0.4658156349
C  -3.2734282033  0.0486325324  0.2751899887
C  -2.2186626241  -0.7019465446  -0.2318558534
C  -1.0087993415  -0.0998022859  -0.5484313970
C  -0.8357241056  1.2682463315  -0.3355632671
C  -1.8939549994  2.0214665777  0.1717388258
N  0.3655784231  1.9190876202  -0.6813184467
C  1.6521062379  1.5132571380  -0.3739269918
C  1.9618131987  0.4000101081  0.3821425153
C  3.2973972866  0.0930097623  0.6766544814
C  4.3577134397  0.8818167184  0.1260510032
C  4.0243118441  1.9990312489  -0.6742091938
C  2.7153923888  2.3062850621  -0.9071039467
N  5.6289473147  0.5591933065  0.4245254000
H  -3.9223942745  2.0133828520  0.8588824609
H  -4.2176059898  -0.4271142251  0.5156747897
H  -2.3410845666  -1.7671479575  -0.3980550379
H  -0.2031010143  -0.6840916745  -0.9776987612
H  -1.7582708650  3.0853841322  0.3433758042
H  0.2704251854  2.8852589005  -0.9465656374
H  1.1829925504  -0.2223165562  0.8011169656
H  4.8150153537  2.6187330585  -1.0851445534
H  5.7608838436  -0.0021577547  1.2676517600
H  6.3665582272  1.1896336435  0.1580238661
H  3.5533097765  -0.8862610939  1.0619559001
O  3.6960271682  0.7303750054  2.6459240204
O  4.0731943846  -0.3564794045  3.3252216477
O  5.1464070949  -0.9132727386  2.8537390734
H  2.4652336961  3.1699250189  -1.5165746975
