# Supplementary material for: Computational Studies of Rubber Ozonation Explain the Effectiveness of 6PPD as an Antidegradant and the Mechanism of Its Quinone Formation
Source: Environ Sci Technol. 2023 Mar 24;57(13):5216–30. doi: 10.1021/acs.est.2c08717 (PMC10079164; doi:10.1021/acs.est.2c08717)
Supplement: Supplementary file 3 — es2c08717_si_003.zip [file es2c08717_si_003.zip › stationary_point_geoms/rpath_structures/4adpa-qdi_po_1_ts_rpath_a.xyz]

27

C  -2.4730771436  1.3637690148  1.2290983199
C  -2.7182080658  0.1193695114  0.6601622124
C  -1.8485986509  -0.3760140261  -0.3046931470
C  -0.7434487432  0.3654079022  -0.6968606149
C  -0.4940264145  1.6065818304  -0.1149498838
C  -1.3663115133  2.1134964394  0.8461897139
N  0.6201147392  2.3525258937  -0.5732665386
C  1.7433780654  2.2600419204  0.0107721594
C  1.9567932772  1.4774876083  1.2925757538
C  3.4295840378  1.2008701692  1.7055658864
C  4.5182368482  1.7356519956  0.7958352561
C  4.1441446958  2.7843469522  -0.1635802967
C  2.8803878074  3.0242896082  -0.5184434700
N  5.7330806137  1.3804289946  0.8941694106
H  -3.1482241626  1.7562203031  1.9828081447
H  -3.5834731245  -0.4600415564  0.9623358099
H  -2.0297836822  -1.3434671832  -0.7608653340
H  -0.0624922974  -0.0025036557  -1.4573988130
H  -1.1735184235  3.0836717622  1.2914410517
H  1.3672247933  0.5558111103  1.3065854625
H  3.5795076556  0.1346749721  1.9122821819
H  4.9691205636  3.3452499906  -0.5891863971
H  2.6284499240  3.7846784754  -1.2499614134
H  5.8515975003  0.6641692180  1.6117782912
O  3.5737722011  1.9629972111  2.9058192256
O  2.2629626878  1.9674793486  3.4315167672
O  1.5048053114  2.3704945849  2.3139654650
