# Supplementary material for: Computational Studies of Rubber Ozonation Explain the Effectiveness of 6PPD as an Antidegradant and the Mechanism of Its Quinone Formation
Source: Environ Sci Technol. 2023 Mar 24;57(13):5216–30. doi: 10.1021/acs.est.2c08717 (PMC10079164; doi:10.1021/acs.est.2c08717)
Supplement: Supplementary file 3 — es2c08717_si_003.zip [file es2c08717_si_003.zip › stationary_point_geoms/rpath_structures/4adpa-oh_demore_3_ts_rpath_a.xyz]

30

C  3.9093106570  0.1723880857  0.8738698123
C  4.3147174753  1.4696605691  0.5815799362
C  3.4399762279  2.3259898855  -0.0779446576
C  2.1748225623  1.8929935665  -0.4530892503
C  1.7654511392  0.5936736407  -0.1479850756
C  2.6395774255  -0.2621709504  0.5223405069
N  0.5049220891  0.1162302636  -0.5464835302
C  -0.7056891882  0.7684508138  -0.3772867670
C  -0.8574464676  1.7624609113  0.7183033881
C  -2.0290315374  2.6462841358  0.5614331626
C  -3.1251590184  2.2282747620  -0.1277162051
C  -3.0405016078  1.0154775399  -0.8967577417
C  -1.8348052835  0.3504840950  -1.0571124039
N  -4.3136627146  2.9423398730  -0.1945381320
H  4.5794136384  -0.5040200637  1.3938836946
H  5.3048970326  1.8095594636  0.8639822851
H  3.7517555291  3.3364630430  -0.3220195924
H  1.5080539852  2.5497112301  -1.0032423864
H  2.3054412918  -1.2619211146  0.7840845484
H  0.0584437199  2.3083695964  0.9378059968
H  -2.0570707472  3.5732878873  1.1236031058
O  -4.1945968105  0.6242292674  -1.5133579467
H  -1.7752944905  -0.5038993276  -1.7282737491
H  -4.4977264463  3.5344147913  0.5986465690
H  -5.1134557894  2.4001926598  -0.4803855170
H  0.4482096021  -0.8750644491  -0.7141928399
H  -4.0538854788  -0.2150706492  -1.9585637321
O  -1.1866167260  0.9982483019  2.0126416562
O  -0.3568796145  -0.1733494341  2.1799496060
O  -0.9500368513  -1.2019707929  1.7447693594
