# Supplementary material for: Computational Studies of Rubber Ozonation Explain the Effectiveness of 6PPD as an Antidegradant and the Mechanism of Its Quinone Formation
Source: Environ Sci Technol. 2023 Mar 24;57(13):5216–30. doi: 10.1021/acs.est.2c08717 (PMC10079164; doi:10.1021/acs.est.2c08717)
Supplement: Supplementary file 3 — es2c08717_si_003.zip [file es2c08717_si_003.zip › stationary_point_geoms/rpath_structures/meppd_demore_5_ts_rpath_b.xyz]

32

C  -2.8336609985  1.3042441214  0.6275754981
C  -3.0784385149  0.0462534451  0.0905710518
C  -2.1087139222  -0.5528175769  -0.7061101821
C  -0.9136332337  0.0987335268  -0.9721583437
C  -0.6584529300  1.3569700382  -0.4238184946
C  -1.6287242814  1.9523594251  0.3837122045
N  0.5403429118  2.0299163291  -0.7245493410
C  1.8273957255  1.5130313975  -0.4895897569
C  2.0560816878  0.2562048793  0.0782706072
C  3.3429113839  -0.1805225472  0.3459664582
C  4.4601507368  0.5991660552  0.0359076779
C  4.2316276089  1.8508746319  -0.5422532312
C  2.9398504542  2.2915867182  -0.8011881636
N  5.7450600014  0.0993061183  0.2605421988
H  -3.5808868828  1.7798056487  1.2551814495
H  -4.0169091334  -0.4612358940  0.2856853578
H  -2.2904358018  -1.5293063169  -1.1434038467
H  -0.1713982247  -0.3524968375  -1.6213419837
H  -1.4298765550  2.9197651217  0.8367939399
H  0.4846301483  3.0341890285  -0.6835885824
H  1.2187726388  -0.3783912221  0.3401076196
H  5.0632357766  2.4949971723  -0.8012023750
H  2.7953067838  3.2708265752  -1.2506600946
H  5.7862100573  -0.5889602962  0.9943078958
H  3.4838823558  -1.1503530654  0.8182515459
O  1.2738894235  1.2892513561  2.4839630073
O  1.1909089685  0.1343925844  3.0026466713
O  0.2222818598  -0.5774109888  2.5953142558
C  6.8882578877  0.9832920667  0.2056301403
H  7.0419926770  1.3416060856  -0.8165731364
H  6.7967827035  1.8595407474  0.8645668579
H  7.7791088894  0.4233079657  0.4927989874
