# Supplementary material for: Computational Studies of Rubber Ozonation Explain the Effectiveness of 6PPD as an Antidegradant and the Mechanism of Its Quinone Formation
Source: Environ Sci Technol. 2023 Mar 24;57(13):5216–30. doi: 10.1021/acs.est.2c08717 (PMC10079164; doi:10.1021/acs.est.2c08717)
Supplement: Supplementary file 3 — es2c08717_si_003.zip [file es2c08717_si_003.zip › stationary_point_geoms/rpath_structures/meppd_demore_2_ts_rpath_a.xyz]

32

C  -3.0713486292  1.6049652466  0.5158314625
C  -3.2311601479  0.2541034149  0.2342306370
C  -2.1393476964  -0.4774324475  -0.2218436720
C  -0.9024244624  0.1247045866  -0.3949855489
C  -0.7353333205  1.4768436247  -0.0849760087
C  -1.8311214743  2.2119715475  0.3680077861
N  0.4954869760  2.1251914868  -0.2740602481
C  1.7591998042  1.6118469225  -0.0009017252
C  1.9812394267  0.4637481026  0.6947479302
C  3.3394143736  -0.1029972325  0.8098204225
C  4.4459234012  0.8502068132  0.4982441375
C  4.1763904433  2.0247541309  -0.1792399434
C  2.8686924057  2.3934701642  -0.4705067428
N  5.6988409515  0.4059261552  0.8163321610
H  -3.9134790081  2.1915999726  0.8676498209
H  -4.1961052323  -0.2237602314  0.3634024512
H  -2.2498856729  -1.5304988852  -0.4597958374
H  -0.0665042849  -0.4454764965  -0.7798327644
H  -1.7040011796  3.2632830265  0.6105228295
H  0.4487635037  3.1164754547  -0.4391685356
H  1.1647845029  -0.0796867362  1.1493081802
O  3.6536099168  -1.1606633434  -0.2262220367
H  4.9902618259  2.6579066845  -0.5104343983
H  2.6735921566  3.2966994469  -1.0405519647
H  5.7489169926  -0.5810022928  1.0142263846
H  3.4914701695  -0.6000745059  1.7763837375
O  2.6632705339  -2.2031200964  -0.1654079988
O  1.7659653555  -2.0106694884  -1.0326019139
C  6.8759289236  0.9841424653  0.2040574823
H  6.8174422436  0.9627185438  -0.8916205843
H  7.0010482347  2.0205066516  0.5257867361
H  7.7509746821  0.4195743139  0.5236307607
