# Supplementary material for: Computational Studies of Rubber Ozonation Explain the Effectiveness of 6PPD as an Antidegradant and the Mechanism of Its Quinone Formation
Source: Environ Sci Technol. 2023 Mar 24;57(13):5216–30. doi: 10.1021/acs.est.2c08717 (PMC10079164; doi:10.1021/acs.est.2c08717)
Supplement: Supplementary file 3 — es2c08717_si_003.zip [file es2c08717_si_003.zip › stationary_point_geoms/rpath_structures/4adpa-oh_demore_4_ts_rpath_b.xyz]

30

C  -3.0506527419  1.7010238877  0.8851968332
C  -3.3234408142  0.3455579556  0.7428610324
C  -2.3803617406  -0.4798190211  0.1422673236
C  -1.1756505480  0.0334161040  -0.3199101022
C  -0.8934438785  1.3892919413  -0.1539109558
C  -1.8398817650  2.2196476098  0.4494546052
N  0.2999808077  1.9726637515  -0.6308671432
C  1.6036186985  1.5705106762  -0.4181065453
C  1.9132573820  0.2201044849  0.1250283082
C  3.2643090795  0.1048289739  0.7026476331
C  4.2815947867  0.9056044701  0.2852371942
C  3.9685706792  2.0423714240  -0.5258698010
C  2.6502688758  2.3825190241  -0.8116486367
N  5.6080338968  0.7046580194  0.6535178508
H  -3.7779248344  2.3585766733  1.3497608759
H  -4.2659885449  -0.0625513598  1.0902551246
H  -2.5890985579  -1.5363086548  0.0094644863
H  -0.4632278888  -0.6014276237  -0.8312816377
H  -1.6160258852  3.2741682592  0.5840405190
H  0.2050662436  2.9350784477  -0.9134568121
O  5.0313873670  2.7949798997  -0.9371152926
H  5.8448345258  -0.2655617704  0.7898733851
H  6.2723888029  1.1813020013  0.0633833651
H  2.4430564271  3.3083276290  -1.3451057349
H  3.4681515974  -0.7318446627  1.3606691804
H  1.1371250131  -0.1539529732  0.7979784539
H  4.7239470254  3.5051976448  -1.5052675016
O  1.7835948684  -0.6245917633  -1.1528858314
O  2.2050839030  -1.9704029319  -0.8794506420
O  3.4509666128  -2.1021588133  -1.0737461379
