# Supplementary material for: Computational Studies of Rubber Ozonation Explain the Effectiveness of 6PPD as an Antidegradant and the Mechanism of Its Quinone Formation
Source: Environ Sci Technol. 2023 Mar 24;57(13):5216–30. doi: 10.1021/acs.est.2c08717 (PMC10079164; doi:10.1021/acs.est.2c08717)
Supplement: Supplementary file 3 — es2c08717_si_003.zip [file es2c08717_si_003.zip › stationary_point_geoms/rpath_structures/4adpa_po_1_ts_rpath_a.xyz]

29

C  -3.0921961674  1.1798687474  0.4237715529
C  -3.1366363768  0.2461833718  -0.6075474490
C  -1.9496283979  -0.1242950198  -1.2250753463
C  -0.7313026995  0.4213554253  -0.8301965719
C  -0.6867924239  1.3598423916  0.2050189704
C  -1.8861039857  1.7278310615  0.8278910776
N  0.5054056862  1.9822496714  0.6078488246
C  1.7656163562  1.3485035540  0.4093451113
C  2.1259705097  0.2689307322  1.3897550682
C  3.4807440689  -0.4481420097  1.1417810807
C  4.2664876102  0.0032151272  -0.0620065047
C  3.9107814883  1.0935376944  -0.7567017112
C  2.6383252848  1.7647432631  -0.5076000255
N  5.3617115747  -0.7987139890  -0.3417232052
H  -4.0072170726  1.4848353572  0.9217726248
H  -4.0820594713  -0.1816511031  -0.9225217571
H  -1.9677773511  -0.8481823464  -2.0342760769
H  0.1826810226  0.1313617737  -1.3378544329
H  -1.8630980788  2.4589516270  1.6314264733
H  0.4254780614  2.4234184388  1.5132664243
H  1.3058749219  -0.4396531389  1.5361054677
H  3.3750516561  -1.5365878267  1.1584122239
H  4.5502844143  1.4665925838  -1.5497657771
H  2.3779852454  2.6261022569  -1.1136665495
H  5.7592705478  -1.2797762380  0.4499453674
H  6.0671126037  -0.3773614406  -0.9262690735
O  4.2366465119  -0.1294930669  2.3252269121
O  3.7114314442  1.1344143622  2.6812213890
O  2.3301106091  0.8587992358  2.6946886092
