# Supplementary material for: Computational Studies of Rubber Ozonation Explain the Effectiveness of 6PPD as an Antidegradant and the Mechanism of Its Quinone Formation
Source: Environ Sci Technol. 2023 Mar 24;57(13):5216–30. doi: 10.1021/acs.est.2c08717 (PMC10079164; doi:10.1021/acs.est.2c08717)
Supplement: Supplementary file 3 — es2c08717_si_003.zip [file es2c08717_si_003.zip › stationary_point_geoms/rpath_structures/4adpa_demore_w_h-abs_7_ts_rpath_b.xyz]

29

C  -3.2308291163  0.9866730325  0.7981355768
C  -3.3403949113  -0.2980734649  0.2779626464
C  -2.2722349698  -0.8489227780  -0.4211732925
C  -1.1001641816  -0.1288421730  -0.6020299011
C  -0.9880169390  1.1516864106  -0.0631402287
C  -2.0584563347  1.7087022188  0.6355088998
N  0.1631325150  1.9303312607  -0.2557322334
C  1.4599823872  1.5449026705  -0.0885216391
C  1.8821502832  0.3065218116  0.3819329370
C  3.2267209172  0.0309913854  0.5294772214
C  4.2207987055  0.9982899939  0.1492870684
C  3.8465403658  2.2228117344  -0.3059869420
C  2.4383406402  2.6490778013  -0.3037075539
N  5.5544783292  0.5928996157  0.1941530204
H  -4.0583954978  1.4290114613  1.3418236163
H  -4.2553151526  -0.8639402029  0.4104500415
H  -2.3547199739  -1.8433413965  -0.8465570107
H  -0.2804011757  -0.5411755969  -1.1795645333
H  -1.9572851275  2.7067715051  1.0519951649
H  0.0262136079  2.9344011038  -0.2387311591
H  1.1486733135  -0.4380214643  0.6666915411
H  4.5902415550  2.9331527960  -0.6505682119
H  5.7510304346  -0.1409034048  0.8566261727
H  6.2257394382  1.3423517539  0.2498912577
H  3.5438195869  -0.9308483184  0.9211511519
H  2.1649092155  3.2583806059  -1.1735581882
O  0.5804886104  4.7884786263  -0.1591883399
O  1.6907071894  4.8835753658  0.4450292069
O  2.2142364130  3.6176914496  0.8696887089
