# Supplementary material for: Computational Studies of Rubber Ozonation Explain the Effectiveness of 6PPD as an Antidegradant and the Mechanism of Its Quinone Formation
Source: Environ Sci Technol. 2023 Mar 24;57(13):5216–30. doi: 10.1021/acs.est.2c08717 (PMC10079164; doi:10.1021/acs.est.2c08717)
Supplement: Supplementary file 3 — es2c08717_si_003.zip [file es2c08717_si_003.zip › stationary_point_geoms/rpath_structures/meppd_demore_3_ts_rpath_a.xyz]

32

C  4.0978684173  -0.3095779397  0.4967841867
C  4.3734867644  1.0294262218  0.7519705144
C  3.3965616095  1.9811295670  0.4859321311
C  2.1619957017  1.6112764134  -0.0328059450
C  1.8768601552  0.2647941693  -0.2727918948
C  2.8604465530  -0.6918605697  0.0005433266
N  0.6558831721  -0.1598999996  -0.8140553448
C  -0.5918241726  0.4573279220  -0.7063518723
C  -0.8980022927  1.2280100772  0.4634768818
C  -2.1301706945  1.8508868382  0.5865556984
C  -3.1184786829  1.6844892220  -0.3745668193
C  -2.9214568960  0.7374168312  -1.5121205616
C  -1.5311944393  0.2786567205  -1.6784215359
N  -4.3413937991  2.2655149933  -0.3256452522
H  4.8492379271  -1.0666551980  0.6977037380
H  5.3384315955  1.3269219367  1.1477805361
H  3.6016546353  3.0317611453  0.6648028496
H  1.4229521878  2.3677092478  -0.2702926440
H  2.6425681829  -1.7421689228  -0.1702669878
H  -0.1663054235  1.3090644105  1.2570063350
H  -2.3337981809  2.4499624504  1.4669467428
H  -3.3523889588  1.1362388057  -2.4371862964
H  -1.2765846524  -0.2467212993  -2.5934369175
H  -5.0369921185  1.8311154699  -0.9164736022
H  0.6969580480  -0.9578238454  -1.4242341630
O  -3.8169225100  -0.4597491742  -1.2038874259
O  -4.9047406514  -0.5851993487  -2.1387517662
O  -5.6339939313  0.4472929214  -2.2021844022
C  -4.8161492471  2.9830489313  0.8334049884
H  -5.8373398662  3.3107312189  0.6420263859
H  -4.8079548710  2.3567601800  1.7342025239
H  -4.1982905809  3.8656701964  1.0165179035
