# Supplementary material for: Computational Studies of Rubber Ozonation Explain the Effectiveness of 6PPD as an Antidegradant and the Mechanism of Its Quinone Formation
Source: Environ Sci Technol. 2023 Mar 24;57(13):5216–30. doi: 10.1021/acs.est.2c08717 (PMC10079164; doi:10.1021/acs.est.2c08717)
Supplement: Supplementary file 3 — es2c08717_si_003.zip [file es2c08717_si_003.zip › stationary_point_geoms/rpath_structures/4adpa_demore_8_ts_rpath_b.xyz]

29

C  -3.1863710025  1.4493932397  0.5158249136
C  -3.2821428722  0.1519346526  0.0278494654
C  -2.1596215606  -0.4603759095  -0.5204390378
C  -0.9507178069  0.2155460724  -0.5828919764
C  -0.8533675251  1.5109652514  -0.0769918777
C  -1.9744731499  2.1270432174  0.4737896944
N  0.3643614344  2.2235948376  -0.1567547666
C  1.6165615009  1.6778438617  -0.0146556590
C  1.8946545621  0.5397193860  0.7199402361
C  3.2031255783  0.0963676009  0.8523539764
C  4.3011196482  0.8638255713  0.3333560008
C  4.0647914579  2.0061673398  -0.3630423339
C  2.6991557303  2.3306361290  -0.8075511986
N  5.5958951204  0.4304839432  0.6266421988
H  -4.0565589487  1.9354896380  0.9441043887
H  -4.2262735045  -0.3795479632  0.0699714953
H  -2.2275750484  -1.4668859169  -0.9194104304
H  -0.0800495421  -0.2441983996  -1.0379598690
H  -1.8871554617  3.1320654724  0.8749398424
H  0.3161466901  3.1349520967  -0.5830120665
H  1.0907171483  0.0002338846  1.2065032925
H  4.8813361076  2.6183924430  -0.7258239677
O  2.4585856787  1.9639884051  -2.2605819068
H  5.6647102080  -0.5581194350  0.8123947334
H  6.2832518550  0.7218134244  -0.0517075603
H  3.4111949169  -0.8054365711  1.4197797634
H  2.5328860400  3.4102025046  -0.9083444738
O  3.0581657914  0.6883970900  -2.5441443060
O  4.2560021540  0.8409803158  -2.9197678909
