# Supplementary material for: Computational Studies of Rubber Ozonation Explain the Effectiveness of 6PPD as an Antidegradant and the Mechanism of Its Quinone Formation
Source: Environ Sci Technol. 2023 Mar 24;57(13):5216–30. doi: 10.1021/acs.est.2c08717 (PMC10079164; doi:10.1021/acs.est.2c08717)
Supplement: Supplementary file 3 — es2c08717_si_003.zip [file es2c08717_si_003.zip › stationary_point_geoms/rpath_structures/meppd_demore_4_ts_rpath_b.xyz]

32

C  -2.9590752903  1.2178968160  0.0979199993
C  -2.8257677682  0.1531262974  -0.7872446148
C  -1.5584034912  -0.2001641635  -1.2317089533
C  -0.4325686980  0.4959973015  -0.8053682675
C  -0.5640075086  1.5484221902  0.1033178623
C  -1.8407872112  1.9026929092  0.5477967350
N  0.5382339870  2.2870785426  0.5849926233
C  1.8656013755  1.8615435970  0.4282352423
C  2.1888539868  0.5225651393  0.8368920820
C  3.4993875901  0.0779096251  0.8255801598
C  4.5266236820  0.8956801822  0.3703208415
C  4.2138895374  2.2163974243  -0.2450210045
C  2.8425586568  2.7037699874  0.0061309143
N  5.8440675795  0.5439441324  0.3672741248
H  -3.9419599345  1.5098719009  0.4539283529
H  -3.6996123498  -0.3900488424  -1.1287672893
H  -1.4393977260  -1.0189461556  -1.9345955688
H  0.5452699441  0.2281313164  -1.1911304931
H  -1.9436176634  2.7151739396  1.2610582300
H  0.4118396881  3.2860554824  0.5390336112
H  1.3969741476  -0.1232650995  1.1953140837
H  4.9827507683  2.9613396939  -0.0101675177
H  2.6214960329  3.7375061144  -0.2422434258
H  6.4062674627  1.1006549918  -0.2579834398
H  3.7203338254  -0.9257238708  1.1700481415
O  4.5191697753  2.1201792306  -1.7247918063
O  3.6845706443  1.1120680791  -2.3225255347
O  4.1796992960  -0.0433048266  -2.1482578389
C  6.2256617381  -0.8515731622  0.4453421576
H  5.9829057880  -1.2604711562  1.4292142753
H  5.7117547805  -1.4447031822  -0.3222123263
H  7.3026278343  -0.9319809040  0.3000823257
