# Supplementary material for: Computational Studies of Rubber Ozonation Explain the Effectiveness of 6PPD as an Antidegradant and the Mechanism of Its Quinone Formation
Source: Environ Sci Technol. 2023 Mar 24;57(13):5216–30. doi: 10.1021/acs.est.2c08717 (PMC10079164; doi:10.1021/acs.est.2c08717)
Supplement: Supplementary file 3 — es2c08717_si_003.zip [file es2c08717_si_003.zip › stationary_point_geoms/rpath_structures/2m2b_secondary_demore_1_rpath_b.xyz]

18

C      -3.0867299172     0.4505045739     0.3285509176
C      -1.8020836072     1.2806061775     0.2719224520
C      -0.4858307782     0.4496695130     0.3253292198
C       0.6570638541     0.8651052044    -0.5922826372
C      -1.9018931597     2.3589918753    -0.8109703426
H      -2.9488933052    -0.4498371940     0.9288822459
H      -3.4641931915     0.1734927914    -0.6601958371
H      -3.8472164971     1.0667357950     0.8162434691
H      -0.6839096261    -0.6352130989     0.3053031924
H       1.4869061008     0.1736802515    -0.4398076921
H       0.9479614803     1.8552263283    -0.2490264895
H       0.4837078725     0.9375813645    -1.6776918038
H      -2.0577323349     1.9510599634    -1.8153161903
H      -1.0183418869     2.9974657291    -0.8256070139
H      -2.7655246416     2.9857038130    -0.5686352204
O      -0.4594355772     2.1194455478     1.9163012490
O      -1.8062247327     1.9487148725     1.5696493061
O       0.0056610479     0.8031193931     1.8208415698
