# Supplementary material for: Computational Studies of Rubber Ozonation Explain the Effectiveness of 6PPD as an Antidegradant and the Mechanism of Its Quinone Formation
Source: Environ Sci Technol. 2023 Mar 24;57(13):5216–30. doi: 10.1021/acs.est.2c08717 (PMC10079164; doi:10.1021/acs.est.2c08717)
Supplement: Supplementary file 3 — es2c08717_si_003.zip [file es2c08717_si_003.zip › stationary_point_geoms/rpath_structures/4adpa-oh_demore_2_ts_rpath_a.xyz]

30

C  -2.3206770547  0.5568052317  1.4057995829
C  -3.2243947379  0.0797624030  0.4619843366
C  -2.9314813467  0.2073431575  -0.8900942981
C  -1.7406003816  0.7937342712  -1.2973508610
C  -0.8398179373  1.2777882382  -0.3505225515
C  -1.1371232048  1.1613006980  1.0072893935
N  0.3358868493  1.9233301031  -0.7769641542
C  1.6159063941  1.5697958892  -0.3850598185
C  1.9406059319  0.5679906628  0.4966369025
C  3.2794396430  0.2888701029  0.7881029662
C  4.3434957843  1.0781310272  0.2530377486
C  4.0430720988  2.0902147179  -0.6085446144
C  2.6863892839  2.2658548413  -1.1529528499
N  5.6368339627  0.8155306833  0.6940442787
H  -2.5466189659  0.4761294731  2.4640445956
H  -4.1521530927  -0.3823583052  0.7790724571
H  -3.6281694921  -0.1598739205  -1.6363960083
H  -1.4981302733  0.8727424931  -2.3534348919
H  -0.4486377685  1.5672568160  1.7407285903
H  0.3019569189  2.2775149661  -1.7215264819
H  4.8274108534  2.7509585527  -0.9612592369
H  5.7606159145  -0.1109003361  1.0716338797
H  6.3518915211  1.0583646436  0.0270718311
O  3.6481276755  -0.7301897528  1.6184808157
H  2.4395765571  3.3153088116  -1.3385119785
H  2.8695282217  -1.2187179531  1.8972803971
H  1.1625198217  -0.0424530607  0.9447583055
O  2.4830341228  1.5848880113  -2.5079249068
O  3.4673809700  2.0649625598  -3.4353950425
O  4.5045773308  1.3407869720  -3.3974729870
