# Supplementary material for: Computational Studies of Rubber Ozonation Explain the Effectiveness of 6PPD as an Antidegradant and the Mechanism of Its Quinone Formation
Source: Environ Sci Technol. 2023 Mar 24;57(13):5216–30. doi: 10.1021/acs.est.2c08717 (PMC10079164; doi:10.1021/acs.est.2c08717)
Supplement: Supplementary file 3 — es2c08717_si_003.zip [file es2c08717_si_003.zip › stationary_point_geoms/rpath_structures/4adpa-oh_demore_w_h-abs_2_ts_rpath_a.xyz]

30

C  -3.2186834984  0.9964081430  0.8133945625
C  -3.3362557343  -0.2872001862  0.2918538996
C  -2.2807268802  -0.8303914830  -0.4314169276
C  -1.1142245909  -0.1035795404  -0.6309857582
C  -0.9889437362  1.1744273145  -0.0850641626
C  -2.0513644832  1.7247824099  0.6325064156
N  0.1644865474  1.9553976321  -0.2897577663
C  1.4543504591  1.5568890411  -0.1654364398
C  1.8586685724  0.3119793520  0.3414229842
C  3.1981007428  0.0438868278  0.4971509244
C  4.2146793457  0.9841173725  0.1292941241
C  3.8205650964  2.1950313840  -0.3848981688
C  2.4586371364  2.5371089718  -0.4861608066
N  5.5339588792  0.5964620351  0.2456457661
H  -4.0392529396  1.4334339676  1.3725838828
H  -4.2475163656  -0.8563468248  0.4395336953
H  -2.3709372283  -1.8226958363  -0.8613803840
H  -0.3103401274  -0.5128179321  -1.2332393905
H  -1.9496387245  2.7227818896  1.0473139548
H  0.0537359332  2.9737091081  -0.2725537004
H  1.1224699602  -0.4181429577  0.6590042522
H  4.5668922210  2.9197370723  -0.6917413650
H  5.7131568120  -0.1842718336  0.8550475315
H  6.2106086990  1.3386063489  0.3073941589
O  3.6592697192  -1.1218969501  1.0211277630
H  2.1598316559  3.3363008352  -1.1548797633
O  0.5316551976  4.8032530078  -0.1726427249
O  1.6269390882  4.9423208647  0.5099506086
O  2.0720850311  3.7873313137  1.0331891192
H  2.9191970114  -1.6848505626  1.2644038138
