# Supplementary material for: Computational Studies of Rubber Ozonation Explain the Effectiveness of 6PPD as an Antidegradant and the Mechanism of Its Quinone Formation
Source: Environ Sci Technol. 2023 Mar 24;57(13):5216–30. doi: 10.1021/acs.est.2c08717 (PMC10079164; doi:10.1021/acs.est.2c08717)
Supplement: Supplementary file 3 — es2c08717_si_003.zip [file es2c08717_si_003.zip › stationary_point_geoms/rpath_structures/4adpa_demore_7_ts_rpath_a.xyz]

29

C  -2.8428617571  1.4908303712  0.4959345653
C  -3.1395288905  0.1357395953  0.4303769854
C  -2.2281666052  -0.7350141459  -0.1599514119
C  -1.0404362161  -0.2557110259  -0.6922486826
C  -0.7394194368  1.1053130375  -0.6271326224
C  -1.6444356934  1.9743024936  -0.0179025363
N  0.4455450158  1.5943036377  -1.2210661215
C  1.7238520019  1.2557634421  -0.7322075677
C  1.9387575454  0.4246528835  0.3714156508
C  3.2234743345  0.1844834456  0.8334823371
C  4.3366711119  0.7853978973  0.2395387150
C  4.1240789152  1.6051044634  -0.8678809961
C  2.8446055574  1.8098546428  -1.3615924906
N  5.6311836973  0.5055402935  0.6991081061
H  -3.5427925289  2.1780782987  0.9605936493
H  -4.0741878094  -0.2406872374  0.8317492324
H  -2.4536636590  -1.7944126156  -0.2261603223
H  -0.3411832023  -0.9252752013  -1.1823770048
H  -1.3998927358  3.0295141596  0.0620730464
H  0.3884767138  2.5737221237  -1.4591579393
H  1.0978894521  -0.0271995113  0.8842078233
H  4.9661785498  2.0928789426  -1.3507552436
H  2.7016596625  2.4279937843  -2.2421713670
H  5.6774582919  0.2184895149  1.6643522842
H  6.3145121168  1.2177711154  0.4940634498
H  3.3667340182  -0.4739664514  1.6858796312
O  2.2438383818  4.1842672759  -0.4450658231
O  2.3435639138  3.9346982901  0.7985028773
O  1.3489186525  3.3330636918  1.3037210586
