# Supplementary material for: Computational Studies of Rubber Ozonation Explain the Effectiveness of 6PPD as an Antidegradant and the Mechanism of Its Quinone Formation
Source: Environ Sci Technol. 2023 Mar 24;57(13):5216–30. doi: 10.1021/acs.est.2c08717 (PMC10079164; doi:10.1021/acs.est.2c08717)
Supplement: Supplementary file 3 — es2c08717_si_003.zip [file es2c08717_si_003.zip › stationary_point_geoms/rpath_structures/4adpa-oh_demore_w_h-abs_5_ts_rpath_b.xyz]

30

C  -3.3286720042  1.2937615700  0.0355189999
C  -3.2192308695  0.1023297379  -0.6745423164
C  -1.9634441027  -0.4614129027  -0.8559287500
C  -0.8243712471  0.1487573728  -0.3433794286
C  -0.9378368493  1.3420553307  0.3685114398
C  -2.2014306894  1.9086546383  0.5574563011
N  0.1873162371  1.9717795301  0.9428837652
C  1.5096560262  1.6565430494  0.5035582948
C  2.1808010709  0.6359687323  1.2200909272
C  3.4703797877  0.2284031878  0.8503522789
C  4.1317584900  0.8711002234  -0.1658941337
C  3.5557196027  2.0804207378  -0.8228643127
C  2.1307160497  2.3035674334  -0.5265110039
N  5.3712964701  0.5096774943  -0.6163226090
H  -4.3015024750  1.7509318691  0.1850059131
H  -4.1017613795  -0.3773461509  -1.0820359490
H  -1.8602110921  -1.3890463423  -1.4096198791
H  0.1516787364  -0.2970797702  -0.5019718327
H  -2.2951116630  2.8355548488  1.1174139339
H  0.0472767461  2.9572828143  1.1069051183
O  1.5746839764  0.0407725183  2.2668822313
H  3.7908510367  2.1082620752  -1.8924229266
H  5.9117899325  -0.1018936995  -0.0277088876
H  5.8964462587  1.2440723336  -1.0705051973
H  3.9421614718  -0.5792140664  1.4020819394
H  1.5904545452  3.0378136872  -1.1145229869
H  0.7362235531  0.5099504637  2.3975031782
O  4.3541444125  3.2618263696  -0.2582894544
O  5.1112427117  3.9412233661  -1.2756945473
O  5.9324483968  3.1787526662  -1.8636943613
