# Supplementary material for: Computational Studies of Rubber Ozonation Explain the Effectiveness of 6PPD as an Antidegradant and the Mechanism of Its Quinone Formation
Source: Environ Sci Technol. 2023 Mar 24;57(13):5216–30. doi: 10.1021/acs.est.2c08717 (PMC10079164; doi:10.1021/acs.est.2c08717)
Supplement: Supplementary file 3 — es2c08717_si_003.zip [file es2c08717_si_003.zip › stationary_point_geoms/rpath_structures/meppd_central_n_addition_ts_rpath_a.xyz]

32

C  -3.3525990578  1.2340983058  -0.0086185346
C  -3.3431016289  0.0768894192  -0.7816933586
C  -2.1322263835  -0.4230201814  -1.2431319061
C  -0.9408554525  0.2290339940  -0.9527537282
C  -0.9552001758  1.3956708350  -0.1927107491
C  -2.1681220043  1.8893455577  0.2913784278
N  0.2345210279  2.1046449040  0.0999279059
C  1.5107837498  1.5115945572  0.0009957697
C  1.8327538752  0.3774524271  0.7429681240
C  3.0857258868  -0.2138289103  0.6427507391
C  4.0601793814  0.3185362683  -0.2065895792
C  3.7492485695  1.4899276653  -0.9105573544
C  2.4991110588  2.0713111658  -0.8098504640
N  5.2909393316  -0.2949975560  -0.4010952951
H  -4.2895478806  1.6193424357  0.3810833541
H  -4.2711430044  -0.4309265818  -1.0192844083
H  -2.1085427453  -1.3224151859  -1.8497145396
H  0.0031133869  -0.1553346547  -1.3226555284
H  -2.1644444164  2.7650998417  0.9320606795
H  0.2074557288  3.0720043286  -0.1835939535
H  1.0932202366  -0.0567297388  1.4065393819
H  3.2976818033  -1.0929223249  1.2402762629
H  4.4928751296  1.9287481268  -1.5700211121
H  2.2741770184  2.9650208878  -1.3852526996
H  6.0033407394  0.3132450559  -0.7665413023
C  5.7613785060  -1.3260006022  0.4965941841
H  5.7656632698  -1.0129466556  1.5503279863
H  5.1424208264  -2.2241353637  0.4100187301
H  6.7779884206  -1.5990126135  0.2111437241
O  0.1212771385  3.1493508902  2.5170581944
O  0.4742053243  2.0588310163  2.9874609702
O  -0.3536326595  1.1277853871  2.9324150751
