# Supplementary material for: Computational Studies of Rubber Ozonation Explain the Effectiveness of 6PPD as an Antidegradant and the Mechanism of Its Quinone Formation
Source: Environ Sci Technol. 2023 Mar 24;57(13):5216–30. doi: 10.1021/acs.est.2c08717 (PMC10079164; doi:10.1021/acs.est.2c08717)
Supplement: Supplementary file 3 — es2c08717_si_003.zip [file es2c08717_si_003.zip › stationary_point_geoms/rpath_structures/4adpa-qdi_demore_2_ts_rpath_b.xyz]

27

C  -2.4427511644  1.5279357573  0.9102787018
C  -2.5865503135  0.2265280934  0.4395636222
C  -1.5498086912  -0.3591992450  -0.2758990476
C  -0.3715497080  0.3394879375  -0.5083971223
C  -0.2235294361  1.6414049039  -0.0271277096
C  -1.2764960995  2.2394435695  0.6673532536
N  0.9230025245  2.4131704453  -0.3069972626
C  2.0895195017  2.0631225677  0.0822081861
C  2.4083696127  0.8916649573  0.9249697388
C  3.6550415001  0.6726036635  1.3545547217
C  4.7855115808  1.5436113410  0.9713026964
C  4.4694521429  2.6790025932  0.0890172309
C  3.2204035680  2.9206417272  -0.3144322813
N  5.9950661414  1.3631104117  1.3379313307
H  -3.2516788687  1.9983417116  1.4597647855
H  -3.5050068242  -0.3216836868  0.6186591350
H  -1.6552690470  -1.3683700904  -0.6608597486
H  0.4321342127  -0.1136496678  -1.0778376344
H  -1.1664297093  3.2631120372  1.0089829993
H  1.6042810313  0.2169245663  1.1941048749
H  3.8830737819  -0.1846271486  1.9822398398
H  5.3047258228  3.3046933696  -0.2055710028
H  2.9729512931  3.7604744829  -0.9542105582
H  6.0713515606  0.5394296794  1.9359201631
O  4.3384213631  -1.2041110060  -0.4739291072
O  4.0245903959  -0.4879771326  -1.4691494714
O  2.7936248280  -0.4757627372  -1.7588964341
