# Supplementary material for: Computational Studies of Rubber Ozonation Explain the Effectiveness of 6PPD as an Antidegradant and the Mechanism of Its Quinone Formation
Source: Environ Sci Technol. 2023 Mar 24;57(13):5216–30. doi: 10.1021/acs.est.2c08717 (PMC10079164; doi:10.1021/acs.est.2c08717)
Supplement: Supplementary file 3 — es2c08717_si_003.zip [file es2c08717_si_003.zip › stationary_point_geoms/rpath_structures/2m2b_tertiary_demore_to_po_rpath_a.xyz]

18

C      -2.5736532461     0.4079756239     0.8574778488
C      -1.3936528301     1.1403334464     0.3116556116
C      -0.1394102718     0.3433285329     0.1771874717
C       0.9570094256     0.9442137658    -0.6803484120
C      -1.6446387067     2.3442788225    -0.5346571131
H      -3.0312723569    -0.2156900075     0.0731321671
H      -3.3428939806     1.0975864107     1.2152700964
H      -2.2817249484    -0.2462651854     1.6821372053
H      -0.3966102025    -0.6676384896    -0.1626063131
H       1.2999565362     1.8937707930    -0.2648838587
H       0.6003304503     1.1202074786    -1.6983143542
H       1.8046997561     0.2589356187    -0.7218037887
H      -2.0582330564     2.0490577158    -1.5184639392
H      -0.7395993027     2.9265153205    -0.7259901929
H      -2.3829993245     2.9992029647    -0.0649983939
O       0.4156532687    -0.0129389048     1.5079623633
O       0.6642786555     1.2265053809     2.1832190343
O      -0.4389743655     1.7223250130     2.6000908671
