# Supplementary material for: Computational Studies of Rubber Ozonation Explain the Effectiveness of 6PPD as an Antidegradant and the Mechanism of Its Quinone Formation
Source: Environ Sci Technol. 2023 Mar 24;57(13):5216–30. doi: 10.1021/acs.est.2c08717 (PMC10079164; doi:10.1021/acs.est.2c08717)
Supplement: Supplementary file 3 — es2c08717_si_003.zip [file es2c08717_si_003.zip › stationary_point_geoms/rpath_structures/4adpa-qdi_demore_5_ts_rpath_a.xyz]

27

C  0.0152110906  -2.2276418054  1.5864272463
C  1.0965056276  -2.9594355998  1.1052136158
C  1.9165140640  -2.4058196713  0.1298848891
C  1.6731661812  -1.1241407301  -0.3494652409
C  0.5994841130  -0.3841061177  0.1472003073
C  -0.2438766728  -0.9540429713  1.1018025780
N  0.2955434148  0.9061574598  -0.3361523969
C  1.1135459643  1.8775150561  -0.1841125983
C  2.3916090329  1.8105150258  0.5538488007
C  3.1396007374  2.8995108884  0.7411300993
C  2.7669531489  4.2118301478  0.1792026885
C  1.4968437711  4.2720933892  -0.5635600072
C  0.7302586611  3.1916597716  -0.7264983247
N  3.4627344614  5.2751019284  0.3073174427
H  -0.6361899225  -2.6558077082  2.3415570090
H  1.2911881661  -3.9583116615  1.4802349357
H  2.7540999165  -2.9733310105  -0.2627937314
H  2.3067914544  -0.6926021801  -1.1182627878
H  -1.0908391132  -0.3803864588  1.4627607380
H  2.6693092425  0.8596828288  0.9933579223
H  4.0426464581  2.8570044297  1.3465398651
H  1.2211512547  5.2424961996  -0.9612535300
H  -0.2140460248  3.2281868078  -1.2584691021
H  4.3099844683  5.0856426373  0.8445674903
O  1.0449193092  2.1254542192  2.9076111981
O  1.9403913188  1.6082137469  3.6417921718
O  2.1893836747  0.3849533784  3.4184963224
