# Supplementary material for: Computational Studies of Rubber Ozonation Explain the Effectiveness of 6PPD as an Antidegradant and the Mechanism of Its Quinone Formation
Source: Environ Sci Technol. 2023 Mar 24;57(13):5216–30. doi: 10.1021/acs.est.2c08717 (PMC10079164; doi:10.1021/acs.est.2c08717)
Supplement: Supplementary file 3 — es2c08717_si_003.zip [file es2c08717_si_003.zip › stationary_point_geoms/rpath_structures/4adpa_po_1_ts_rpath_b.xyz]

29

C  -3.1039250626  1.1817592913  0.4203787808
C  -3.1612054129  0.2485529858  -0.6096704746
C  -1.9820461211  -0.1259705411  -1.2417224524
C  -0.7635524435  0.4150145982  -0.8574112137
C  -0.7048136705  1.3488179259  0.1809416473
C  -1.8919968746  1.7278869784  0.8161512295
N  0.5122161912  1.9272373231  0.5585131161
C  1.7279801963  1.2200256537  0.2963319989
C  1.9810184050  -0.0185222007  0.8898023718
C  3.1719646959  -0.6863512434  0.6573681376
C  4.1470845280  -0.1294611747  -0.1837353225
C  3.8832296517  1.0956419798  -0.7897270768
C  2.6817650128  1.7601757200  -0.5498740382
N  5.3390018254  -0.8193493436  -0.4170658698
H  -4.0141962921  1.4863957114  0.9271707461
H  -4.1090271440  -0.1805818828  -0.9136836401
H  -2.0027524374  -0.8530134150  -2.0474813380
H  0.1492908127  0.1135176560  -1.3585124297
H  -1.8591972829  2.4550040512  1.6235030281
H  0.4858865951  2.3668900153  1.4673790686
H  1.2343026786  -0.4552127300  1.5455898209
H  3.3610763386  -1.6406587019  1.1387511350
H  4.6237662708  1.5409601295  -1.4480098614
H  2.4803159218  2.7162893750  -1.0220288628
H  5.6834081196  -1.3329385048  0.3800403037
H  6.0668198342  -0.2651885658  -0.8403188017
O  4.5386636582  0.2767477936  2.8537664322
O  3.8352491095  1.2960676256  2.9212193177
O  2.6638305039  1.1471439940  3.3046069504
