# Supplementary material for: Computational Studies of Rubber Ozonation Explain the Effectiveness of 6PPD as an Antidegradant and the Mechanism of Its Quinone Formation
Source: Environ Sci Technol. 2023 Mar 24;57(13):5216–30. doi: 10.1021/acs.est.2c08717 (PMC10079164; doi:10.1021/acs.est.2c08717)
Supplement: Supplementary file 3 — es2c08717_si_003.zip [file es2c08717_si_003.zip › stationary_point_geoms/rpath_structures/4adpa_demore_w_h-abs_7_ts_rpath_a.xyz]

29

C  -3.2161296269  0.9944579361  0.7983911011
C  -3.3275877237  -0.2903028004  0.2776560358
C  -2.2604129606  -0.8409805494  -0.4223965065
C  -1.0863400530  -0.1208074594  -0.5992892487
C  -0.9684975311  1.1577713471  -0.0535665829
C  -2.0430597802  1.7177453956  0.6383826967
N  0.1915647775  1.9361972394  -0.2316568062
C  1.4770308367  1.5336417340  -0.1397778791
C  1.8914440727  0.2818698385  0.3746635190
C  3.2223587672  0.0097463680  0.5171878614
C  4.2233705669  0.9548362753  0.1370744264
C  3.8375728832  2.1708465379  -0.3900561507
C  2.4816398166  2.5051682595  -0.4860289812
N  5.5497002920  0.5935185576  0.2436674322
H  -4.0464219030  1.4360509086  1.3391710080
H  -4.2441602012  -0.8551991811  0.4082733034
H  -2.3461434820  -1.8344768638  -0.8500965420
H  -0.2718149432  -0.5365210333  -1.1820477441
H  -1.9450241821  2.7169649383  1.0508764178
H  0.0841597036  2.9604849977  -0.2389376979
H  1.1526535763  -0.4398920100  0.6984764582
H  4.5829554659  2.8934856804  -0.7047173092
H  5.7693505639  -0.1586031958  0.8743731280
H  6.2252660438  1.3395512466  0.2438265895
H  3.5346707381  -0.9417990003  0.9365070274
H  2.1728650955  3.3171168604  -1.1332304118
O  0.5149401148  4.7535289169  -0.1815555894
O  1.6034546319  4.9296635603  0.5124923121
O  2.0725845122  3.7985692944  1.0536831370
