# Supplementary material for: Computational Studies of Rubber Ozonation Explain the Effectiveness of 6PPD as an Antidegradant and the Mechanism of Its Quinone Formation
Source: Environ Sci Technol. 2023 Mar 24;57(13):5216–30. doi: 10.1021/acs.est.2c08717 (PMC10079164; doi:10.1021/acs.est.2c08717)
Supplement: Supplementary file 3 — es2c08717_si_003.zip [file es2c08717_si_003.zip › stationary_point_geoms/rpath_structures/meppd_demore_3_ts_rpath_b.xyz]

32

C  4.1073142342  -0.3119199371  0.5025141464
C  4.3795760382  1.0283273574  0.7546356284
C  3.4034798338  1.9804581318  0.4885195188
C  2.1681548602  1.6070861472  -0.0249948740
C  1.8871351106  0.2590996730  -0.2541523792
C  2.8690960590  -0.6976710047  0.0114894990
N  0.6577900765  -0.1665584907  -0.7855104029
C  -0.5603323692  0.4845979732  -0.6941549562
C  -0.8856682971  1.2491880363  0.4654305584
C  -2.1014418240  1.8625838843  0.5906681717
C  -3.0844154053  1.7110571319  -0.4181116036
C  -2.7699005807  0.9171686350  -1.5762402251
C  -1.4939003966  0.3621361818  -1.7067205324
N  -4.3206432141  2.2142783612  -0.3257296129
H  4.8603842108  -1.0671979253  0.7013216308
H  5.3443903894  1.3273752976  1.1485070154
H  3.6081084026  3.0316154366  0.6637912006
H  1.4291865970  2.3626114178  -0.2672424992
H  2.6496340356  -1.7470024510  -0.1618893723
H  -0.1634146793  1.3168120080  1.2702180104
H  -2.3296270760  2.4224192936  1.4895900364
H  -3.3905910754  1.0540779485  -2.4533243224
H  -1.2450265212  -0.1830974134  -2.6110902888
H  -4.9995952244  1.7743065315  -0.9559586134
H  0.7000202161  -0.9308063327  -1.4391556480
O  -4.1088790204  -0.6134684541  -1.1258658887
O  -5.0376541580  -0.6070266895  -2.0860674147
O  -5.6758575130  0.5253598975  -2.1801303653
C  -4.8064800434  2.9556550062  0.8176118034
H  -5.8263372919  3.2788777995  0.6131475732
H  -4.8105691598  2.3421982964  1.7257006476
H  -4.1930131954  3.8430078575  0.9953748507
