# Supplementary material for: Computational Studies of Rubber Ozonation Explain the Effectiveness of 6PPD as an Antidegradant and the Mechanism of Its Quinone Formation
Source: Environ Sci Technol. 2023 Mar 24;57(13):5216–30. doi: 10.1021/acs.est.2c08717 (PMC10079164; doi:10.1021/acs.est.2c08717)
Supplement: Supplementary file 3 — es2c08717_si_003.zip [file es2c08717_si_003.zip › stationary_point_geoms/rpath_structures/4adpa_demore_8_ts_rpath_a.xyz]

29

C  -3.1831727474  1.4501359924  0.5062299104
C  -3.2756794085  0.1507621337  0.0223573479
C  -2.1477459010  -0.4544762366  -0.5213888763
C  -0.9383896686  0.2255373327  -0.5855301235
C  -0.8398199632  1.5250176037  -0.0825126382
C  -1.9731583319  2.1287939696  0.4642957867
N  0.3572460177  2.2632820212  -0.1351350274
C  1.6468470683  1.7743873776  0.0584564489
C  1.9082589413  0.5751005510  0.7226436631
C  3.2112427486  0.1253569087  0.8820974005
C  4.3013000727  0.8581916844  0.4096777591
C  4.0438401978  2.0758932690  -0.2163053069
C  2.7418742445  2.5208330408  -0.3975940789
N  5.6166646123  0.4090352696  0.6109957547
H  -4.0529565027  1.9349439170  0.9375856422
H  -4.2177121272  -0.3847062949  0.0671286034
H  -2.2131469589  -1.4634838917  -0.9162591600
H  -0.0712369861  -0.2406430781  -1.0406487973
H  -1.8886437790  3.1317943684  0.8711373125
H  0.2862900891  3.1973947683  -0.4993926702
H  1.0909581726  -0.0141817427  1.1218037328
H  4.8665297785  2.6674145087  -0.6070805029
O  2.2440671620  1.4900348643  -2.7169857629
H  5.6894836623  -0.5868837088  0.7522282685
H  6.2679911839  0.7178127509  -0.0948599254
H  3.3852477128  -0.8141429999  1.3996674357
H  2.5685205362  3.4588009004  -0.9163559834
O  3.0948311318  0.5414018250  -2.7196973500
O  4.2888242819  0.8920650733  -2.9721881796
