# Supplementary material for: Computational Studies of Rubber Ozonation Explain the Effectiveness of 6PPD as an Antidegradant and the Mechanism of Its Quinone Formation
Source: Environ Sci Technol. 2023 Mar 24;57(13):5216–30. doi: 10.1021/acs.est.2c08717 (PMC10079164; doi:10.1021/acs.est.2c08717)
Supplement: Supplementary file 3 — es2c08717_si_003.zip [file es2c08717_si_003.zip › stationary_point_geoms/rpath_structures/meppd_demore_4_ts_rpath_a.xyz]

32

C  -2.9619795769  1.2156585905  0.0971948637
C  -2.8287267405  0.1508499890  -0.7879179378
C  -1.5623531992  -0.2054592404  -1.2338212047
C  -0.4364167611  0.4893901037  -0.8097052718
C  -0.5699704128  1.5445597489  0.0939209852
C  -1.8430656581  1.9012591613  0.5447013050
N  0.5364321178  2.2853336419  0.5551910589
C  1.8616252837  1.8557788187  0.4629892433
C  2.1961396127  0.5306941002  0.8544806060
C  3.4900422791  0.0840088700  0.8286453424
C  4.5325203996  0.9433729254  0.4132204667
C  4.1994149242  2.2757044570  0.0330449601
C  2.8696723975  2.7207488415  0.1060152376
N  5.8356654401  0.5555094656  0.3722794138
H  -3.9443467105  1.5079022141  0.4535637905
H  -3.7033350666  -0.3914649096  -1.1293464839
H  -1.4438181664  -1.0235037862  -1.9368695876
H  0.5420653187  0.2249528283  -1.1959839360
H  -1.9439651977  2.7149588362  1.2568326627
H  0.4104839581  3.2843858092  0.5412035423
H  1.4039593182  -0.1303807602  1.1883534398
H  5.0011241357  2.9991716916  -0.0526034054
H  2.6394701936  3.7413497814  -0.1821361156
H  6.4013932418  1.1211832195  -0.2418232674
H  3.7111804833  -0.9314478690  1.1329312590
O  4.5658095940  2.0226126005  -1.9959744534
O  3.7415760939  1.0815166771  -2.4386589355
O  4.1290017201  -0.1036925690  -2.1391331278
C  6.2106666807  -0.8437498178  0.4379470251
H  5.9754298078  -1.2569068827  1.4217919279
H  5.7016194963  -1.4350760703  -0.3325048459
H  7.2880254526  -0.9213969376  0.2926351033
