# Supplementary material for: Computational Studies of Rubber Ozonation Explain the Effectiveness of 6PPD as an Antidegradant and the Mechanism of Its Quinone Formation
Source: Environ Sci Technol. 2023 Mar 24;57(13):5216–30. doi: 10.1021/acs.est.2c08717 (PMC10079164; doi:10.1021/acs.est.2c08717)
Supplement: Supplementary file 3 — es2c08717_si_003.zip [file es2c08717_si_003.zip › stationary_point_geoms/rpath_structures/2m2b_secondary_demore_1_rpath_a.xyz]

18

C      -3.1170887501     0.4183896923     0.2828152564
C      -1.8225086422     1.0805777351    -0.0965021049
C      -0.6479261090     0.3649983313    -0.0641490652
C       0.6433005262     0.8633419250    -0.6293670751
C      -1.9353487802     2.3484111162    -0.9021129576
H      -2.9453484205    -0.4691305037     0.8934880376
H      -3.6631769366     0.1251524514    -0.6205270355
H      -3.7512496806     1.1097466697     0.8433085530
H      -0.6668347529    -0.6259637472     0.3769086751
H       1.4645103892     0.1838708524    -0.4019569014
H       0.8963267892     1.8479286949    -0.2198829221
H       0.5797138986     0.9800797988    -1.7176231453
H      -2.1151275465     2.1026173195    -1.9553379127
H      -1.0276094860     2.9507792344    -0.8469416531
H      -2.7717035006     2.9539263330    -0.5493617273
O      -0.3679303083     2.1075897374     2.0971643159
O      -1.6371878161     2.0183401288     1.7716711353
O       0.1384802264     0.9713971308     2.3818969268
