# Supplementary material for: Computational Studies of Rubber Ozonation Explain the Effectiveness of 6PPD as an Antidegradant and the Mechanism of Its Quinone Formation
Source: Environ Sci Technol. 2023 Mar 24;57(13):5216–30. doi: 10.1021/acs.est.2c08717 (PMC10079164; doi:10.1021/acs.est.2c08717)
Supplement: Supplementary file 3 — es2c08717_si_003.zip [file es2c08717_si_003.zip › stationary_point_geoms/rpath_structures/4adpa-oh_demore_2_ts_rpath_b.xyz]

30

C  -2.3158267116  0.5582144926  1.4035408282
C  -3.2202014866  0.0815787967  0.4606299099
C  -2.9265799562  0.2095117917  -0.8915276182
C  -1.7333640902  0.7905656268  -1.2999152268
C  -0.8265436398  1.2671950485  -0.3542434928
C  -1.1296484133  1.1585015374  1.0038572924
N  0.3546939258  1.9024100946  -0.7827646832
C  1.6313355259  1.6115742692  -0.3489988521
C  1.9474704172  0.5643729681  0.5126150175
C  3.2738438752  0.3025770429  0.8133729289
C  4.3401746670  1.0805300120  0.2911424533
C  4.0204471031  2.1327423920  -0.5349333892
C  2.6893322906  2.3818246230  -0.9134961524
N  5.6399297029  0.7927225958  0.6851938252
H  -2.5433009576  0.4796578270  2.4617781570
H  -4.1489157066  -0.3795542753  0.7778074161
H  -3.6248963758  -0.1558714791  -1.6371540455
H  -1.4930886246  0.8702380910  -2.3560003524
H  -0.4444487223  1.5659154432  1.7396771169
H  0.3311720777  2.2896816371  -1.7151154309
H  4.8094721936  2.7615272208  -0.9331238741
H  5.7713583494  -0.1342493719  1.0573536816
H  6.3490961392  1.0556253739  0.0194024130
O  3.6450610883  -0.7294599487  1.6180148297
H  2.4401292427  3.3285840352  -1.3721791376
H  2.8677018836  -1.2215307043  1.8956794739
H  1.1699960590  -0.0752636614  0.9171564110
O  2.4185278555  1.5205192412  -2.7659166025
O  3.4245047946  1.9923800549  -3.5310434292
O  4.5130130931  1.3383512285  -3.3842540642
