# Supplementary material for: Computational Studies of Rubber Ozonation Explain the Effectiveness of 6PPD as an Antidegradant and the Mechanism of Its Quinone Formation
Source: Environ Sci Technol. 2023 Mar 24;57(13):5216–30. doi: 10.1021/acs.est.2c08717 (PMC10079164; doi:10.1021/acs.est.2c08717)
Supplement: Supplementary file 3 — es2c08717_si_003.zip [file es2c08717_si_003.zip › stationary_point_geoms/rpath_structures/4adpa-oh_demore_w_h-abs_2_ts_rpath_b.xyz]

30

C  -3.2295711452  0.9905448783  0.8130274072
C  -3.3453511780  -0.2930894317  0.2921369037
C  -2.2885762037  -0.8357849753  -0.4303855880
C  -1.1240180222  -0.1088191963  -0.6331602014
C  -1.0037871388  1.1720774979  -0.0937556850
C  -2.0632388250  1.7188837532  0.6292444576
N  0.1410267684  1.9532886836  -0.3101937138
C  1.4403930117  1.5654277316  -0.1233847996
C  1.8521287851  0.3329517843  0.3483065972
C  3.2050166554  0.0608486759  0.5110827278
C  4.2102487185  1.0132450184  0.1421876414
C  3.8243424916  2.2360994755  -0.3204221818
C  2.4230198031  2.6629420631  -0.3267963418
N  5.5362089705  0.6018130119  0.2122603610
H  -4.0483013492  1.4279446132  1.3746848915
H  -4.2549002429  -0.8630779070  0.4412359730
H  -2.3763258493  -1.8290092531  -0.8585736849
H  -0.3166255472  -0.5156383713  -1.2322958350
H  -1.9599965316  2.7163040377  1.0473924945
H  0.0096973764  2.9575682601  -0.2621536219
H  1.1203650013  -0.4170813172  0.6307102518
H  4.5722105026  2.9470962093  -0.6540815056
H  5.7039625671  -0.1745072758  0.8327638988
H  6.2083363630  1.3441680153  0.3131264597
O  3.6631678274  -1.1214828185  1.0164776027
H  2.1536862357  3.2930906779  -1.1799150752
O  0.5822429333  4.8213472581  -0.1636062072
O  1.6901140176  4.9026357604  0.4537349141
O  2.1865935926  3.6315191889  0.8730587507
H  2.9193342127  -1.6795352297  1.2579532157
