# Supplementary material for: Computational Studies of Rubber Ozonation Explain the Effectiveness of 6PPD as an Antidegradant and the Mechanism of Its Quinone Formation
Source: Environ Sci Technol. 2023 Mar 24;57(13):5216–30. doi: 10.1021/acs.est.2c08717 (PMC10079164; doi:10.1021/acs.est.2c08717)
Supplement: Supplementary file 3 — es2c08717_si_003.zip [file es2c08717_si_003.zip › stationary_point_geoms/rpath_structures/4adpa_demore_7_ts_rpath_b.xyz]

29

C  -2.8568223820  1.4904420750  0.5023793598
C  -3.1472030236  0.1338074184  0.4283904214
C  -2.2380480228  -0.7355296117  -0.1661120195
C  -1.0498187533  -0.2523100709  -0.6954371747
C  -0.7603972971  1.1070229841  -0.6131476470
C  -1.6599715263  1.9779053069  -0.0068161020
N  0.4433583485  1.6121442230  -1.1637520870
C  1.6774229123  1.3391931187  -0.6200512397
C  1.9245104893  0.4212646050  0.3901789397
C  3.2130908209  0.2100476738  0.8481982033
C  4.3324108366  0.8804139234  0.2404375093
C  4.1307912955  1.7790677087  -0.7557030239
C  2.7723133698  2.2122780387  -1.1342958125
N  5.6091093284  0.5048265112  0.6637851194
H  -3.5571654130  2.1743383454  0.9698384652
H  -4.0793558412  -0.2459367111  0.8310811166
H  -2.4612447722  -1.7951344635  -0.2322333278
H  -0.3434759788  -0.9165984651  -1.1827498665
H  -1.4046562874  3.0298116764  0.0791179662
H  0.3740818556  2.5628739599  -1.5001539570
H  1.0968831960  -0.1090314124  0.8471960159
H  4.9695598176  2.2339374720  -1.2736208113
H  2.6689051933  2.3719697611  -2.2138351255
H  5.6466780247  0.1727383543  1.6149799710
H  6.3250513090  1.1914996753  0.4838258332
H  3.3908431189  -0.4862694219  1.6610204292
O  2.4640227716  3.6338192931  -0.7264040271
O  2.4563248176  3.7309295537  0.7119397826
O  1.3336311936  3.3799756696  1.1812724071
