# Supplementary material for: Computational Studies of Rubber Ozonation Explain the Effectiveness of 6PPD as an Antidegradant and the Mechanism of Its Quinone Formation
Source: Environ Sci Technol. 2023 Mar 24;57(13):5216–30. doi: 10.1021/acs.est.2c08717 (PMC10079164; doi:10.1021/acs.est.2c08717)
Supplement: Supplementary file 3 — es2c08717_si_003.zip [file es2c08717_si_003.zip › stationary_point_geoms/rpath_structures/4adpa-oh_demore_w_h-abs_5_ts_rpath_a.xyz]

30

C  -3.3319328014  1.2953482408  0.0350443428
C  -3.2212000920  0.1039564655  -0.6749440094
C  -1.9654759173  -0.4594875834  -0.8556040223
C  -0.8277004111  0.1506755116  -0.3396742138
C  -0.9434517751  1.3416915432  0.3754803279
C  -2.2058758311  1.9098264971  0.5601575571
N  0.1823979392  1.9651123253  0.9639940839
C  1.4938480030  1.6406223104  0.5066841527
C  2.1853203245  0.6214046679  1.2213012256
C  3.4567597923  0.2163673840  0.8583853398
C  4.0955458174  0.8460941071  -0.2118781965
C  3.4247372989  1.8931962356  -0.9222394722
C  2.1041980556  2.2352627874  -0.5627362485
N  5.3529969686  0.5218412553  -0.6034014039
H  -4.3049453420  1.7522314738  0.1831833384
H  -4.1032577291  -0.3760817581  -1.0832638061
H  -1.8611704289  -1.3867090063  -1.4097018457
H  0.1473588754  -0.2966992186  -0.4994851135
H  -2.3000033030  2.8363330347  1.1202097105
H  0.0449901122  2.9516722999  1.1274128795
O  1.5817980514  0.0477617718  2.2722978048
H  3.7974238307  2.1490448932  -1.9067261467
H  5.8946718834  -0.0798138562  -0.0062324858
H  5.8637693388  1.2493655849  -1.0907091006
H  3.9521832703  -0.5582099265  1.4334122903
H  1.5774692413  2.9909386165  -1.1365869692
H  0.7408869624  0.5173871908  2.3965405116
O  4.5713073622  3.4362514916  -0.1909397971
O  5.1678443015  3.9972061198  -1.2491595413
O  5.9729795220  3.2008786036  -1.8585654164
