# Supplementary material for: Computational Studies of Rubber Ozonation Explain the Effectiveness of 6PPD as an Antidegradant and the Mechanism of Its Quinone Formation
Source: Environ Sci Technol. 2023 Mar 24;57(13):5216–30. doi: 10.1021/acs.est.2c08717 (PMC10079164; doi:10.1021/acs.est.2c08717)
Supplement: Supplementary file 3 — es2c08717_si_003.zip [file es2c08717_si_003.zip › stationary_point_geoms/rpath_structures/meppd_central_n_addition_ts_rpath_b.xyz]

32

C  -3.3418351108  1.2415989402  0.0676177756
C  -3.2828518878  0.1252877508  -0.7593814349
C  -2.0537424614  -0.3379982479  -1.2110212195
C  -0.8833989799  0.3231116951  -0.8573353372
C  -0.9653723253  1.4386194300  -0.0383645805
C  -2.1785408108  1.9053159787  0.4404581883
N  0.2494363225  2.2707776483  0.2348651198
C  1.5350247455  1.5519516794  0.1245369807
C  1.8276244558  0.4086590242  0.8512117842
C  3.0668803662  -0.1978191136  0.6965480426
C  4.0239473630  0.3253303380  -0.1862283890
C  3.7036291421  1.4855279049  -0.9047546543
C  2.4713576252  2.0890017368  -0.7430052098
N  5.2463917539  -0.2852060967  -0.3905333652
H  -4.3014306132  1.6037700850  0.4204953157
H  -4.1945651441  -0.3851809457  -1.0519229137
H  -1.9985232432  -1.2142983754  -1.8473564788
H  0.0761761253  -0.0320871473  -1.2123984992
H  -2.1869587708  2.7689455446  1.0934069342
H  0.2690462205  2.9254491116  -0.5520512382
H  1.0991034572  -0.0177151856  1.5312597096
H  3.2882102667  -1.0891802972  1.2714774331
H  4.4240374354  1.9075007386  -1.5981061650
H  2.2383701744  2.9943487095  -1.2978058532
H  5.9465842043  0.3043373645  -0.8067233355
C  5.7420561041  -1.3185806714  0.4928316817
H  5.7549761109  -1.0102080762  1.5466326728
H  5.1361706694  -2.2252001293  0.4064187076
H  6.7592773061  -1.5726195485  0.1933869086
O  0.1430382863  3.0522157889  1.3572900312
O  0.3843689250  1.7179670313  3.0185675683
O  -0.3998427140  0.7920400359  2.9489188127
