# Supplementary material for: Computational Studies of Rubber Ozonation Explain the Effectiveness of 6PPD as an Antidegradant and the Mechanism of Its Quinone Formation
Source: Environ Sci Technol. 2023 Mar 24;57(13):5216–30. doi: 10.1021/acs.est.2c08717 (PMC10079164; doi:10.1021/acs.est.2c08717)
Supplement: Supplementary file 3 — es2c08717_si_003.zip [file es2c08717_si_003.zip › stationary_point_geoms/rpath_structures/4adpa-qdi_demore_2_ts_rpath_a.xyz]

27

C  -2.4511990923  1.5281733235  0.9104555977
C  -2.5858411127  0.2254365588  0.4385523091
C  -1.5461380700  -0.3571046461  -0.2760504045
C  -0.3653219835  0.3407618233  -0.4994518351
C  -0.2259982628  1.6475082873  -0.0166264024
C  -1.2906622169  2.2437224386  0.6656005857
N  0.9077045847  2.4371902601  -0.2489015067
C  2.1096627843  1.9979631176  0.0550309481
C  2.3976390640  0.8113377416  0.7553400344
C  3.8012592161  0.3492542187  0.9499237059
C  4.8455017728  1.4576095021  0.8528265292
C  4.4914152042  2.6412373045  0.0557510976
C  3.2341357638  2.8794142163  -0.3237425469
N  5.9916914566  1.3870632223  1.3961896046
H  -3.2614089850  1.9951105778  1.4600982395
H  -3.5028856038  -0.3257971300  0.6155538168
H  -1.6519106930  -1.3650534968  -0.6643360013
H  0.4389312818  -0.1112444564  -1.0687664860
H  -1.1776463650  3.2674694782  1.0049174828
H  1.5961179069  0.1973860512  1.1469316946
H  3.9069534685  -0.1695830777  1.9089536729
H  5.3052341555  3.3143200773  -0.1889122084
H  2.9707695491  3.7524390017  -0.9115647374
H  6.0993548022  0.5167856941  1.9191031349
O  4.1331670762  -0.7539895016  0.0557878783
O  3.9747814743  -0.3151756186  -1.3308036823
O  2.7971438229  -0.5029118671  -1.7183166192
