# Supplementary material for: Computational Studies of Rubber Ozonation Explain the Effectiveness of 6PPD as an Antidegradant and the Mechanism of Its Quinone Formation
Source: Environ Sci Technol. 2023 Mar 24;57(13):5216–30. doi: 10.1021/acs.est.2c08717 (PMC10079164; doi:10.1021/acs.est.2c08717)
Supplement: Supplementary file 3 — es2c08717_si_003.zip [file es2c08717_si_003.zip › stationary_point_geoms/rpath_structures/2m2b_tertiary_demore_to_po_rpath_b.xyz]

18

C      -2.5447142002     0.2994708173     0.6211301869
C      -1.2928879440     1.1601044969     0.6759930272
C       0.0034733030     0.3406579946     0.3577755153
C       0.8278836340     0.7991427507    -0.8313723772
C      -1.4477940738     2.4425843214    -0.1312775921
H      -2.7431436321    -0.0062352919    -0.4095628008
H      -3.4091274672     0.8610542945     0.9828931661
H      -2.4213611415    -0.5920840258     1.2393339327
H      -0.2484783073    -0.7191953824     0.2585826084
H       1.1771023998     1.8238841377    -0.6944854540
H       0.2478144309     0.7441834009    -1.7565797994
H       1.6993242173     0.1502525892    -0.9378820011
H      -1.5451358734     2.2336141676    -1.1993392336
H      -0.5931440419     3.1033358601     0.0206701577
H      -2.3489702970     2.9632398049     0.1998347544
O       0.7565588731     0.4281656705     1.5733330646
O       0.3056238831     1.6519106585     2.1315669491
O      -1.0907582627     1.4936180354     2.0614521956
