# Supplementary material for: Computational Studies of Rubber Ozonation Explain the Effectiveness of 6PPD as an Antidegradant and the Mechanism of Its Quinone Formation
Source: Environ Sci Technol. 2023 Mar 24;57(13):5216–30. doi: 10.1021/acs.est.2c08717 (PMC10079164; doi:10.1021/acs.est.2c08717)
Supplement: Supplementary file 3 — es2c08717_si_003.zip [file es2c08717_si_003.zip › stationary_point_geoms/rpath_structures/4adpa-qdi_demore_5_ts_rpath_b.xyz]

27

C  0.0152282112  -2.2303311023  1.5881404674
C  1.0957650425  -2.9631038402  1.1082241350
C  1.9201154874  -2.4111182380  0.1356727205
C  1.6749563774  -1.1324091946  -0.3470762684
C  0.5977260299  -0.3977860652  0.1451727650
C  -0.2440801412  -0.9551936871  1.1049458088
N  0.3179603701  0.8819797712  -0.3838060870
C  1.0192477528  1.8894016741  -0.0603708670
C  2.1068277020  1.8721000302  1.0153239413
C  3.1052157364  2.9696293011  0.8678863830
C  2.7647418759  4.1926984091  0.2335246922
C  1.4984052277  4.2533455444  -0.5260165235
C  0.7079705025  3.1885194822  -0.6731934130
N  3.4925284027  5.2732719338  0.2875192334
H  -0.6351882734  -2.6567548029  2.3448220072
H  1.2896297449  -3.9614765487  1.4839540946
H  2.7589474037  -2.9771165520  -0.2557799369
H  2.3052142343  -0.6967864593  -1.1166411705
H  -1.0885016380  -0.3802257532  1.4696565511
H  2.5714103657  0.8837257306  1.0777266152
H  4.0502864020  2.8917033586  1.3967408856
H  1.2546493864  5.2108809613  -0.9732746865
H  -0.2018403787  3.2218023870  -1.2626374890
H  4.3311451718  5.0932801778  0.8418276334
O  1.3198571899  2.0863076814  2.2155915605
O  2.0587027870  1.6063349595  3.4110818190
O  2.1959628276  0.3677128415  3.3993627289
