# Supplementary material for: Computational Studies of Rubber Ozonation Explain the Effectiveness of 6PPD as an Antidegradant and the Mechanism of Its Quinone Formation
Source: Environ Sci Technol. 2023 Mar 24;57(13):5216–30. doi: 10.1021/acs.est.2c08717 (PMC10079164; doi:10.1021/acs.est.2c08717)
Supplement: Supplementary file 3 — es2c08717_si_003.zip [file es2c08717_si_003.zip › stationary_point_geoms/rpath_structures/meppd_demore_6_ts_rpath_a.xyz]

32

C  3.8508262252  -0.9325636891  0.3463455339
C  4.2610371208  0.1297000755  1.1437258046
C  3.4736992285  1.2720808622  1.2140632067
C  2.2885754140  1.3680748946  0.4960737716
C  1.8662948400  0.2910232899  -0.2828415780
C  2.6572560737  -0.8575982480  -0.3552592372
N  0.6863457720  0.3218919959  -1.0566721065
C  -0.5821456456  0.7150785730  -0.7052546248
C  -0.8232334040  1.5575798787  0.5019677273
C  -2.2293556948  1.5585309718  0.9501812374
C  -3.2515763239  1.2680368452  0.0978705930
C  -2.9539789011  0.7340208151  -1.2051255558
C  -1.6497475906  0.4342961793  -1.5502447785
N  -4.5760667311  1.4180016599  0.4865326786
H  4.4552237932  -1.8308094154  0.2780148932
H  5.1899238369  0.0698853266  1.6993800857
H  3.7896201101  2.1147050354  1.8202253314
H  1.7093003239  2.2811003139  0.5189643250
H  2.3230096884  -1.6973539457  -0.9583355052
H  -2.4329615174  1.9082333331  1.9569233002
H  -3.7521105201  0.5093724113  -1.9005124115
H  -1.4509132031  -0.0406258927  -2.5080626694
H  -4.6943064805  2.0385176964  1.2695628378
H  0.7214050342  -0.2531052829  -1.8835576772
H  -0.1284372880  1.3471682696  1.3166779840
O  -0.3984214993  2.9090454321  -0.0527206452
O  -0.6574819088  3.9649951524  0.8987681553
O  0.0177870924  3.8333830243  1.9553003591
C  -5.6600939628  1.4442980315  -0.4750298645
H  -5.8121322733  0.4565046046  -0.9188755796
H  -6.5782442001  1.7080275865  0.0513538590
H  -5.5108541111  2.1696828180  -1.2870220493
