# Supplementary material for: Computational Studies of Rubber Ozonation Explain the Effectiveness of 6PPD as an Antidegradant and the Mechanism of Its Quinone Formation
Source: Environ Sci Technol. 2023 Mar 24;57(13):5216–30. doi: 10.1021/acs.est.2c08717 (PMC10079164; doi:10.1021/acs.est.2c08717)
Supplement: Supplementary file 3 — es2c08717_si_003.zip [file es2c08717_si_003.zip › stationary_point_geoms/rpath_structures/meppd_demore_1_ts_rpath_b.xyz]

32

C  -2.8961208629  1.4117904559  0.6573515593
C  -3.2001461010  0.2157969566  0.0190451916
C  -2.2347440266  -0.3903527719  -0.7778065306
C  -0.9832714394  0.1864429900  -0.9423620944
C  -0.6691289419  1.3801345804  -0.2862729022
C  -1.6396487509  1.9843443297  0.5161105546
N  0.5684327284  2.0133922387  -0.4652724313
C  1.8306884721  1.3974963951  -0.3671762203
C  2.0140155073  0.0628626493  -0.0000993813
C  3.2891716585  -0.4736822155  0.0891915570
C  4.4343733489  0.2987952949  -0.1514062251
C  4.2476353837  1.6380921505  -0.4961569393
C  2.9668398146  2.1660705414  -0.6144974856
N  5.6937717363  -0.2907000700  -0.0502773115
H  -3.6363279666  1.8988978674  1.2839105302
H  -4.1781489191  -0.2370099303  0.1374797488
H  -2.4625339313  -1.3180478042  -1.2932369598
H  -0.2506114018  -0.2748427310  -1.5951198259
H  -1.3979473986  2.9059694830  1.0385220501
H  0.5710215299  2.9897278818  -0.2201436380
H  1.1636239863  -0.5576837074  0.2553076142
H  3.4042206863  -1.5133727336  0.3801761833
H  5.0978785798  2.2851282696  -0.6785787161
H  2.8475336814  3.2077911234  -0.9002179474
H  5.7220460796  -1.0513921185  0.6095488263
O  3.7085005904  -0.0807316767  2.6708749782
O  2.9653359847  0.9385680033  2.8349864372
O  1.7268602029  0.6877713031  2.9459787310
C  6.8880538160  0.5262591848  -0.0624186561
H  7.0103599812  1.0015461094  -1.0399175439
H  6.8935306228  1.3139938804  0.7056047376
H  7.7526586424  -0.1193584262  0.0982821112
