# Supplementary material for: Computational Studies of Rubber Ozonation Explain the Effectiveness of 6PPD as an Antidegradant and the Mechanism of Its Quinone Formation
Source: Environ Sci Technol. 2023 Mar 24;57(13):5216–30. doi: 10.1021/acs.est.2c08717 (PMC10079164; doi:10.1021/acs.est.2c08717)
Supplement: Supplementary file 3 — es2c08717_si_003.zip [file es2c08717_si_003.zip › stationary_point_geoms/rpath_structures/2m2b_vdw_to_prim_ozonide_wb97xv_tzvpp_a.xyz]

18

C      -2.9183686833     0.4992441811     0.4383090445
C      -1.6730749463     1.1485029616    -0.1067182558
C      -0.4820502976     0.5096784113    -0.0034467676
C       0.8139540161     0.9583485858    -0.6055665221
C      -1.8728432970     2.3904891275    -0.9374778232
H      -3.4780518950     0.0177602394    -0.3718305718
H      -3.5811154722     1.2349132623     0.9008651852
H      -2.6775897160    -0.2669806746     1.1795195816
H      -0.4769522916    -0.4689641780     0.4707391880
H       1.4824263868     1.3397916018     0.1729401508
H       0.6781153962     1.7450619827    -1.3481870128
H       1.3210763514     0.1181110152    -1.0883795692
H      -2.0647969685     2.1198406360    -1.9820406105
H      -1.0023200291     3.0459409447    -0.9084018727
H      -2.7329162059     2.9602859899    -0.5793291019
O       0.1058499406     1.0732042103     2.2779529459
O      -0.9781077312     1.6293421293     2.5816191393
O      -1.3162404607     2.5572051563     1.8048518278
