# Supplementary material for: Computational Studies of Rubber Ozonation Explain the Effectiveness of 6PPD as an Antidegradant and the Mechanism of Its Quinone Formation
Source: Environ Sci Technol. 2023 Mar 24;57(13):5216–30. doi: 10.1021/acs.est.2c08717 (PMC10079164; doi:10.1021/acs.est.2c08717)
Supplement: Supplementary file 3 — es2c08717_si_003.zip [file es2c08717_si_003.zip › stationary_point_geoms/rpath_structures/4adpa_po_3_ts_rpath_b.xyz]

29

C  -2.9066490247  1.6728676373  0.6036151095
C  -3.1261441723  0.3009667760  0.5771877876
C  -2.0902693493  -0.5384588815  0.1807419490
C  -0.8551689148  -0.0241463370  -0.1841214809
C  -0.6278473957  1.3553405788  -0.1448226394
C  -1.6699379559  2.1978858179  0.2550110935
N  0.5892557645  1.9004488993  -0.5536827064
C  1.8584862381  1.3206996173  -0.3125081190
C  2.1244009813  0.4656430847  0.7501083041
C  3.4186870403  0.0128365848  0.9925738704
C  4.4839492573  0.4213673721  0.1976279558
C  4.2100045999  1.2529758031  -0.8925881434
C  2.9171325340  1.6851292310  -1.1464349050
N  5.8004450521  -0.0014608818  0.4419733077
H  -3.7024938208  2.3449229136  0.9089919386
H  -4.0898269142  -0.1087192693  0.8579377969
H  -2.2465985974  -1.6118520468  0.1418156866
H  -0.0631326904  -0.6858643664  -0.5164682309
H  -1.5044990577  3.2714501404  0.2937297448
H  0.6029659246  2.9066793923  -0.6090355015
H  5.0217066059  1.5576935656  -1.5468587785
H  2.7161177178  2.3290203721  -1.9974749138
H  5.9329078231  -0.4108129200  1.3543557299
H  6.4893128879  0.7178770730  0.2751033260
H  1.3232219550  0.1648160585  1.4163132448
H  3.6018439359  -0.6417714675  1.8403955959
O  3.1360630934  4.1952412007  0.0422181307
O  4.3563431613  4.2531582203  -0.1784700670
O  5.0867074125  3.4905569325  0.4718438086
