# Supplementary material for: Computational Studies of Rubber Ozonation Explain the Effectiveness of 6PPD as an Antidegradant and the Mechanism of Its Quinone Formation
Source: Environ Sci Technol. 2023 Mar 24;57(13):5216–30. doi: 10.1021/acs.est.2c08717 (PMC10079164; doi:10.1021/acs.est.2c08717)
Supplement: Supplementary file 3 — es2c08717_si_003.zip [file es2c08717_si_003.zip › stationary_point_geoms/rpath_structures/4adpa-qdi_demore_8_ts_rpath_a.xyz]

27

C  -1.8156208485  1.0374251267  1.5349381479
C  -2.4511797940  0.1242638796  0.7030348676
C  -1.9960371593  -0.0481432355  -0.6005268835
C  -0.9183325016  0.6876487583  -1.0710491183
C  -0.2636590267  1.5845873421  -0.2262192282
C  -0.7222551745  1.7654366313  1.0778346429
N  0.8141221862  2.3274033606  -0.7634409897
C  1.9862655097  2.2185446146  -0.2883093078
C  2.4090676047  1.3462114379  0.8229826353
C  3.6046975363  1.4920716159  1.4002604320
C  4.5580871962  2.5588303280  1.0085281245
C  4.2259691921  3.3598960863  -0.1131600335
C  3.0982566470  2.9696037166  -1.0067899514
N  5.6815576229  2.7842183482  1.6300400030
H  -2.1715022379  1.1866485714  2.5491817061
H  -3.3030278988  -0.4427038082  1.0626404219
H  -2.4914116633  -0.7528124142  -1.2604504052
H  -0.5667689899  0.5762664163  -2.0911329627
H  -0.2287182841  2.4843695258  1.7240447250
H  1.7171985774  0.5794395274  1.1536302130
H  3.9102212966  0.8258916610  2.2029781825
H  4.9178120899  4.1390889191  -0.4101876223
H  2.6626780704  3.8025901377  -1.5642058869
H  5.8077130263  2.1155073172  2.3910833684
O  3.5703262597  1.9666958065  -1.9480911239
O  4.2732095206  2.6121673378  -3.0788508906
O  3.4817626420  3.2462929898  -3.8055003639
