# Supplementary material for: Computational Studies of Rubber Ozonation Explain the Effectiveness of 6PPD as an Antidegradant and the Mechanism of Its Quinone Formation
Source: Environ Sci Technol. 2023 Mar 24;57(13):5216–30. doi: 10.1021/acs.est.2c08717 (PMC10079164; doi:10.1021/acs.est.2c08717)
Supplement: Supplementary file 3 — es2c08717_si_003.zip [file es2c08717_si_003.zip › stationary_point_geoms/rpath_structures/4adpa_po_4_ts_rpath_a.xyz]

29

C  -2.9782007570  1.5829960152  0.6252493682
C  -3.1129857373  0.2437628335  0.2796971295
C  -2.0001173113  -0.4461438753  -0.1885562235
C  -0.7671351366  0.1810757459  -0.3085043879
C  -0.6241059796  1.5220645490  0.0630906836
C  -1.7472478879  2.2142439674  0.5264854303
N  0.5839068398  2.2106974481  -0.0729696143
C  1.8759154339  1.7279081179  0.2010854889
C  2.1400856958  0.5375817249  0.8669477158
C  3.4515988340  0.0980099760  1.0441665068
C  4.5324124160  0.8456948161  0.5965380437
C  4.2679451787  2.0807776839  -0.0028233091
C  2.9660328415  2.5012558749  -0.2152110677
N  5.8635609421  0.4173683431  0.7574977180
H  -3.8344354722  2.1416827243  0.9892603554
H  -4.0722756172  -0.2536329921  0.3695482960
H  -2.0938830683  -1.4877378301  -0.4795940677
H  0.0815058230  -0.3598765451  -0.7114315813
H  -1.6446185340  3.2564768227  0.8161586874
H  0.4994411974  3.2130380436  -0.0550914814
H  5.0968437172  2.7032311323  -0.3272008051
H  2.7812674297  3.4425727251  -0.7262412418
H  5.9415454178  -0.5534603881  1.0214784908
H  6.4361231518  0.6002543897  -0.0548671699
H  1.3253167721  -0.0669326306  1.2472303687
H  3.6262889174  -0.8536905843  1.5389959225
O  2.7579366230  1.5758417207  -2.7939539965
O  3.9431495415  1.8146999987  -3.0633739949
O  4.8034852248  1.0742799901  -2.5563755582
