# Supplementary material for: Computational Studies of Rubber Ozonation Explain the Effectiveness of 6PPD as an Antidegradant and the Mechanism of Its Quinone Formation
Source: Environ Sci Technol. 2023 Mar 24;57(13):5216–30. doi: 10.1021/acs.est.2c08717 (PMC10079164; doi:10.1021/acs.est.2c08717)
Supplement: Supplementary file 3 — es2c08717_si_003.zip [file es2c08717_si_003.zip › stationary_point_geoms/rpath_structures/4adpa-qdi_po_2_ts_rpath_b.xyz]

27

C  -2.1761670796  1.2748740180  1.2433774032
C  -2.4987161484  0.1057257921  0.5618169887
C  -1.6876508294  -0.3243364946  -0.4807916622
C  -0.5504385916  0.3933704281  -0.8355567689
C  -0.2214151629  1.5555035161  -0.1373990064
C  -1.0525204121  2.0061268737  0.8881827969
N  0.9023720148  2.3457155455  -0.4746677157
C  2.0884346469  1.9397340807  -0.2617629281
C  2.4270578349  0.5632062892  0.2915280403
C  3.8567547977  0.3967792855  0.8814997670
C  4.7599763427  1.6211676820  0.8353008083
C  4.4289117729  2.6780218643  -0.1309801355
C  3.2015417215  2.8237970016  -0.6335917975
N  5.8185229343  1.7269132786  1.5294399927
H  -2.8063534098  1.6250925186  2.0540464776
H  -3.3813236188  -0.4605284443  0.8378074616
H  -1.9342035945  -1.2322676557  -1.0217289892
H  0.0824370328  0.0571970003  -1.6490275927
H  -0.7995035827  2.9287821472  1.3995791572
H  1.6536063546  0.2196655996  0.9801582912
H  3.8393412819  -0.0277591847  1.8881651453
H  5.2344041874  3.3578760600  -0.3845450689
H  2.9543012583  3.6318427622  -1.3130490563
H  5.9417842534  0.9276437556  2.1526540672
O  4.4238869563  -0.6227052515  0.0498332374
O  3.7812088784  -0.3942990326  -1.1851371887
O  2.4256489725  -0.3773505317  -0.7935180267
