# Supplementary material for: Computational Studies of Rubber Ozonation Explain the Effectiveness of 6PPD as an Antidegradant and the Mechanism of Its Quinone Formation
Source: Environ Sci Technol. 2023 Mar 24;57(13):5216–30. doi: 10.1021/acs.est.2c08717 (PMC10079164; doi:10.1021/acs.est.2c08717)
Supplement: Supplementary file 3 — es2c08717_si_003.zip [file es2c08717_si_003.zip › stationary_point_geoms/rpath_structures/4adpa-qdi_demore_7_ts_rpath_b.xyz]

27

C  -2.3984451462  1.1952911638  0.8916702453
C  -2.4388218880  -0.0825188120  0.3419770514
C  -1.3833786768  -0.5217482341  -0.4477404606
C  -0.2891151194  0.3015571436  -0.6740574719
C  -0.2447466402  1.5805901163  -0.1160121190
C  -1.3165201895  2.0326678151  0.6546081203
N  0.8217312202  2.4499157818  -0.4153536270
C  2.0249175034  2.1467853019  -0.1072355130
C  2.4426661809  0.9939610578  0.7166563740
C  3.7354355969  0.7192611195  0.9068221580
C  4.8076166772  1.5357527203  0.3024196709
C  4.3833536403  2.7428850334  -0.4257839859
C  3.0926811603  3.0251454200  -0.6107871661
N  6.0542959564  1.2714538149  0.3850908555
H  -3.2244579701  1.5478322342  1.5010421155
H  -3.2930990040  -0.7268237558  0.5176828835
H  -1.4093765974  -1.5096510541  -0.8956054066
H  0.5313607394  -0.0262067601  -1.3045852286
H  -1.2893159432  3.0385656343  1.0603064434
H  1.6702684748  0.3942079274  1.1841652154
H  4.0414644280  -0.1216065722  1.5240768125
H  5.1769119144  3.3835208604  -0.7965685977
H  2.7583069086  3.9085472742  -1.1439994979
H  6.2051125005  0.4094294822  0.9104931899
O  3.0176403472  4.5505768918  1.6994740687
O  3.4862922182  5.5953577971  1.1558145739
O  2.7610603073  6.1132622007  0.2543396998
