# Supplementary material for: Computational Studies of Rubber Ozonation Explain the Effectiveness of 6PPD as an Antidegradant and the Mechanism of Its Quinone Formation
Source: Environ Sci Technol. 2023 Mar 24;57(13):5216–30. doi: 10.1021/acs.est.2c08717 (PMC10079164; doi:10.1021/acs.est.2c08717)
Supplement: Supplementary file 3 — es2c08717_si_003.zip [file es2c08717_si_003.zip › stationary_point_geoms/rpath_structures/2m2b_secondary_demore_2_rpath_a.xyz]

18

C  -2.9246626977  0.4628774890  0.4315068272
C  -1.7010035774  1.0837254541  -0.1884423650
C  -0.5055715708  0.4845937818  -0.1132302484
C  0.7720818256  1.0323220367  -0.6855369032
C  -1.9117208939  2.3743795789  -0.9387739171
H  -2.6606226425  -0.3574054570  1.1042473480
H  -3.5914798930  0.0670413030  -0.3416834179
H  -3.4952763283  1.2047300461  0.9991176467
H  -0.4420670417  -0.4646255454  0.4145990670
H  1.5601067395  0.2776861808  -0.6786938871
H  1.1265929622  1.8826828431  -0.0916366636
H  0.6430393350  1.3775456742  -1.7148154184
H  -2.1992292822  2.1695170830  -1.9755201116
H  -1.0086164506  2.9885001011  -0.9549897707
H  -2.7123606095  2.9645049501  -0.4862575499
O  0.2103639267  0.9736198130  2.5847925064
O  -0.8990426322  1.5768647666  2.6968348320
O  -1.0829120897  2.5104840712  1.8567228974
