# Supplementary material for: Computational Studies of Rubber Ozonation Explain the Effectiveness of 6PPD as an Antidegradant and the Mechanism of Its Quinone Formation
Source: Environ Sci Technol. 2023 Mar 24;57(13):5216–30. doi: 10.1021/acs.est.2c08717 (PMC10079164; doi:10.1021/acs.est.2c08717)
Supplement: Supplementary file 3 — es2c08717_si_003.zip [file es2c08717_si_003.zip › stationary_point_geoms/rpath_structures/4adpa-oh_demore_w_h-abs_7_ts_rpath_a.xyz]

30

C  -3.1355229487  1.4291334173  0.4025757836
C  -3.2899495434  0.0554210585  0.2596674463
C  -2.2148144103  -0.7071812189  -0.1811178316
C  -0.9961612415  -0.1114201797  -0.4772205988
C  -0.8348488227  1.2650698825  -0.3119669805
C  -1.9154818116  2.0305657646  0.1281172335
N  0.3687100506  1.9155583862  -0.6370161352
C  1.6502862485  1.5022109832  -0.3320691497
C  1.9866546183  0.3954218289  0.4119772860
C  3.3320104388  0.0886943903  0.6962040276
C  4.3811346017  0.8789718999  0.1224742893
C  4.0390463898  2.0007243132  -0.6468478265
C  2.7162563855  2.3069919013  -0.8580150641
N  5.6610569415  0.5293715455  0.3811849091
H  -3.9662123863  2.0384380019  0.7429303397
H  -4.2399674021  -0.4159173464  0.4853673349
H  -2.3266856726  -1.7786149760  -0.3114522950
H  -0.1768685789  -0.7092191976  -0.8589156428
H  -1.7899219124  3.1010512094  0.2615683963
H  0.2902739422  2.8664241093  -0.9571143228
H  1.2161515153  -0.2323027765  0.8379763810
H  4.8165233787  2.6394478490  -1.0579567354
H  5.7974191657  -0.0201623088  1.2281924653
H  6.3932078749  1.1742086219  0.1355124214
O  2.3189386347  3.3964160488  -1.5669116588
H  3.0864471029  3.8988720796  -1.8528649278
H  3.5928919707  -0.9102350598  1.0251378333
O  3.6802289691  0.6816034604  2.6094527384
O  4.0527899056  -0.4108675323  3.2970493624
O  5.1435599929  -0.9472478454  2.8513809139
