# Supplementary material for: Computational Studies of Rubber Ozonation Explain the Effectiveness of 6PPD as an Antidegradant and the Mechanism of Its Quinone Formation
Source: Environ Sci Technol. 2023 Mar 24;57(13):5216–30. doi: 10.1021/acs.est.2c08717 (PMC10079164; doi:10.1021/acs.est.2c08717)
Supplement: Supplementary file 3 — es2c08717_si_003.zip [file es2c08717_si_003.zip › stationary_point_geoms/rpath_structures/4adpa_demore_5_ts_rpath_b.xyz]

29

C  -2.7725229229  1.3015545215  0.6691341076
C  -3.0269742451  0.0545824569  0.1116326904
C  -2.0689013745  -0.5319561905  -0.7083507918
C  -0.8754149554  0.1216549683  -0.9764513577
C  -0.6104431354  1.3682045443  -0.4074181684
C  -1.5689682039  1.9512998961  0.4227776867
N  0.5875696257  2.0436078709  -0.7099202964
C  1.8746759586  1.5218038232  -0.4929314835
C  2.1090554523  0.2591881243  0.0498069494
C  3.4031053590  -0.1823940791  0.3028256396
C  4.5079961064  0.6048228570  -0.0037902990
C  4.2736955814  1.8607182483  -0.5703423347
C  2.9857625439  2.3095995236  -0.8072950580
N  5.8181810405  0.1309679250  0.1823255783
H  -3.5108132607  1.7669723774  1.3146620304
H  -3.9642121174  -0.4544302112  0.3089632302
H  -2.2588518676  -1.4993790343  -1.1616617698
H  -0.1421109748  -0.3189145642  -1.6430752738
H  -1.3619125562  2.9095672769  0.8909604665
H  0.5333309643  3.0474964569  -0.6606255765
H  1.2739908453  -0.3804441174  0.3093133870
H  5.1161947269  2.4937100378  -0.8351781969
H  2.8354179086  3.2933442769  -1.2432836945
H  5.9051986328  -0.5628870257  0.9092780177
H  6.5049138786  0.8600933600  0.2993198335
H  3.5471971945  -1.1570024484  0.7625530167
O  1.3511263818  1.2487622989  2.4811118889
O  1.2638702275  0.0859056581  2.9816729962
O  0.2835365867  -0.6103161383  2.5737068764
