# Supplementary material for: Computational Studies of Rubber Ozonation Explain the Effectiveness of 6PPD as an Antidegradant and the Mechanism of Its Quinone Formation
Source: Environ Sci Technol. 2023 Mar 24;57(13):5216–30. doi: 10.1021/acs.est.2c08717 (PMC10079164; doi:10.1021/acs.est.2c08717)
Supplement: Supplementary file 3 — es2c08717_si_003.zip [file es2c08717_si_003.zip › stationary_point_geoms/rpath_structures/4adpa_terminal_nh_insertion_ts_rpath_b.xyz]

29

C  -3.2235456525  1.4849132045  0.3546321198
C  -3.4562301039  0.2089248479  -0.1436531405
C  -2.4080883782  -0.4849830641  -0.7389702844
C  -1.1450507591  0.0812122740  -0.8416395121
C  -0.9051817400  1.3594342568  -0.3260093926
C  -1.9596341023  2.0518995218  0.2746526440
N  0.3396406990  1.9841860301  -0.4453400179
C  1.5982512258  1.3866489245  -0.2738122242
C  1.7694598407  0.1335530165  0.3226496465
C  3.0260568823  -0.4365823669  0.4182220274
C  4.1597350499  0.2170781364  -0.0763363609
C  4.0023587819  1.5160665740  -0.5692747601
C  2.7375680202  2.0781061110  -0.6808496242
N  5.3772799948  -0.4427601823  -0.1240930937
H  -4.0276594966  2.0420444818  0.8243990573
H  -4.4416431777  -0.2376427225  -0.0729146416
H  -2.5781460623  -1.4770541966  -1.1456130939
H  -0.3460841869  -0.4566585723  -1.3397040371
H  -1.7761265111  3.0396327942  0.6882693225
H  0.3265458651  2.9882286465  -0.3933395188
H  0.9120269025  -0.4078770522  0.7046108813
H  3.1328632863  -1.4207200245  0.8659566018
H  4.8662731149  2.0821657486  -0.9027941187
H  2.6321411064  3.0727200853  -1.1059590550
H  5.5258511100  -1.2247576964  0.4882395997
H  6.2023241616  0.0492528745  -0.4243051657
O  6.6098246565  0.7756077285  1.9504829888
O  6.5967597495  1.8222652976  1.2883819754
O  7.2408121243  1.8078408252  0.2115381775
