# Supplementary material for: Computational Studies of Rubber Ozonation Explain the Effectiveness of 6PPD as an Antidegradant and the Mechanism of Its Quinone Formation
Source: Environ Sci Technol. 2023 Mar 24;57(13):5216–30. doi: 10.1021/acs.est.2c08717 (PMC10079164; doi:10.1021/acs.est.2c08717)
Supplement: Supplementary file 3 — es2c08717_si_003.zip [file es2c08717_si_003.zip › stationary_point_geoms/rpath_structures/4adpa_demore_2_ts_rpath_a.xyz]

29

C  -3.0156798045  1.6048730905  0.5338784903
C  -3.1753031380  0.2610042977  0.2218006188
C  -2.0842769892  -0.4590143819  -0.2543474595
C  -0.8483117599  0.1481702231  -0.4176506611
C  -0.6815187342  1.4929038940  -0.0771446944
C  -1.7761903339  2.2164236611  0.3960701779
N  0.5482468241  2.1457446916  -0.2561077862
C  1.8117621819  1.6262472643  0.0083460022
C  2.0331683313  0.4680268910  0.6869871689
C  3.3907346656  -0.1100508872  0.7845944333
C  4.4957844147  0.8438264696  0.4784013424
C  4.2265928310  2.0312237092  -0.1717476140
C  2.9223990467  2.4121169241  -0.4543704137
N  5.7640589488  0.4169531646  0.8008727597
H  -3.8571573186  2.1827667123  0.9020407227
H  -4.1390109650  -0.2203956324  0.3431142724
H  -2.1947474368  -1.5067864254  -0.5153454212
H  -0.0122886292  -0.4126395568  -0.8169528343
H  -1.6493334669  3.2622529844  0.6623230079
H  0.5013179792  3.1413817636  -0.3897339251
H  1.2141488804  -0.0803669650  1.1353553910
O  3.6789398740  -1.1505372871  -0.2696659664
H  5.0523789288  2.6627223264  -0.4875343661
H  2.7293674071  3.3235631546  -1.0095908067
H  5.8643722341  -0.5814565368  0.9043481862
H  6.5206655283  0.8383694143  0.2851756835
H  3.5481518634  -0.6210102125  1.7407009930
O  2.7424535204  -2.2374853241  -0.1275645823
O  1.7668658339  -2.0897488351  -0.9139777116
