# Supplementary material for: Computational Studies of Rubber Ozonation Explain the Effectiveness of 6PPD as an Antidegradant and the Mechanism of Its Quinone Formation
Source: Environ Sci Technol. 2023 Mar 24;57(13):5216–30. doi: 10.1021/acs.est.2c08717 (PMC10079164; doi:10.1021/acs.est.2c08717)
Supplement: Supplementary file 3 — es2c08717_si_003.zip [file es2c08717_si_003.zip › stationary_point_geoms/rpath_structures/4adpa-oh_demore_8_ts_rpath_b.xyz]

30

C  -3.1974965021  1.4823950649  0.5597648799
C  -3.2949784181  0.1142037254  0.3360962801
C  -2.1618072426  -0.5937490878  -0.0488354311
C  -0.9413586931  0.0474814290  -0.2145012954
C  -0.8426163041  1.4190398160  0.0285128767
C  -1.9786925485  2.1308958442  0.4181726698
N  0.3586506721  2.1215192242  -0.1629793922
C  1.6405558967  1.6671538467  0.0779017847
C  1.9648871349  0.5726360189  0.8485449988
C  3.3023474248  0.1561264218  0.9921261606
C  4.3583593312  0.9475418408  0.4524196952
C  4.0369829581  2.0899919771  -0.2767833194
C  2.7115640463  2.4330186531  -0.4690906371
N  5.6545646679  0.5451918661  0.6589588669
H  -4.0726968110  2.0502075413  0.8587106324
H  -4.2450677542  -0.3944929396  0.4564711316
H  -2.2247652810  -1.6601263978  -0.2397844249
H  -0.0747470204  -0.5119480994  -0.5480430488
H  -1.8985488703  3.1963583148  0.6143137734
H  0.2833260823  3.0732526575  -0.4781828789
H  1.1851809864  -0.0017221988  1.3311935322
H  4.8224833222  2.7054884152  -0.7087027287
H  5.7704415266  -0.4484612860  0.7923089266
H  6.3583634292  0.9559724077  0.0672175378
O  2.3394039465  3.5339374303  -1.1751498322
H  3.1184168078  4.0020828129  -1.4867989001
H  3.5470910527  -0.5461389294  1.7774185252
O  3.6289775791  -1.3523119661  -0.3417910353
O  2.8023408829  -2.3505840337  0.0431779592
O  1.6115636804  -2.2199843578  -0.4046315250
