# Supplementary material for: Computational Studies of Rubber Ozonation Explain the Effectiveness of 6PPD as an Antidegradant and the Mechanism of Its Quinone Formation
Source: Environ Sci Technol. 2023 Mar 24;57(13):5216–30. doi: 10.1021/acs.est.2c08717 (PMC10079164; doi:10.1021/acs.est.2c08717)
Supplement: Supplementary file 3 — es2c08717_si_003.zip [file es2c08717_si_003.zip › stationary_point_geoms/rpath_structures/meppd_demore_6_ts_rpath_b.xyz]

32

C  3.8544757798  -0.9369507589  0.3481608559
C  4.2651718864  0.1231056054  1.1470025663
C  3.4726929962  1.2629285270  1.2191714651
C  2.2880595647  1.3539810220  0.5005503050
C  1.8646333969  0.2829768395  -0.2896855470
C  2.6597638150  -0.8632190746  -0.3549402248
N  0.7018874243  0.3537279454  -1.0808623738
C  -0.6006132124  0.6319246753  -0.6365705180
C  -0.9140571601  1.1068940013  0.6389130596
C  -2.2283094157  1.3932124299  0.9850585841
C  -3.2848086670  1.1905940345  0.0952920641
C  -2.9703503269  0.6979188356  -1.1765624559
C  -1.6571174698  0.4302993858  -1.5279923437
N  -4.6002173643  1.4221006836  0.4974483023
H  4.4602732998  -1.8345375106  0.2789329164
H  5.1952861558  0.0648082175  1.7013906430
H  3.7881822017  2.1061183726  1.8257989763
H  1.7068708360  2.2660315016  0.5258008510
H  2.3310047359  -1.7032219253  -0.9608206183
H  -2.4362062579  1.7915669248  1.9757910865
H  -3.7519532144  0.5186161448  -1.9049882787
H  -1.4453946021  0.0509371747  -2.5249134143
H  -4.6902601287  2.0783860894  1.2547296298
H  0.7208789410  -0.2675660645  -1.8731708604
H  -0.1319988830  1.2692204771  1.3701449293
O  -0.1938589871  3.5768739528  -0.2320906677
O  -0.6495428247  4.1316261264  0.8137517167
O  -0.0123166554  3.8813956845  1.8826865711
C  -5.6725952036  1.4587847859  -0.4718564968
H  -5.8184917539  0.4695415270  -0.9163388713
H  -6.5982589842  1.7253693631  0.0399281039
H  -5.5045866206  2.1777336065  -1.2873425602
