# Supplementary material for: Computational Studies of Rubber Ozonation Explain the Effectiveness of 6PPD as an Antidegradant and the Mechanism of Its Quinone Formation
Source: Environ Sci Technol. 2023 Mar 24;57(13):5216–30. doi: 10.1021/acs.est.2c08717 (PMC10079164; doi:10.1021/acs.est.2c08717)
Supplement: Supplementary file 3 — es2c08717_si_003.zip [file es2c08717_si_003.zip › stationary_point_geoms/rpath_structures/meppd_demore_1_ts_rpath_a.xyz]

32

C  -2.8847045509  1.4129197211  0.6577881727
C  -3.1949079806  0.2186542368  0.0201467505
C  -2.2356755424  -0.3954504659  -0.7785642639
C  -0.9839934561  0.1778139024  -0.9466945435
C  -0.6672190611  1.3721440105  -0.2976336105
C  -1.6258664829  1.9825322117  0.5104803804
N  0.5797086357  1.9898414859  -0.5099230291
C  1.8199377796  1.3764227380  -0.2824890458
C  1.9812589703  0.0991315788  0.1535562074
C  3.3190584071  -0.3796660592  0.5590381790
C  4.4622027919  0.3924990495  -0.0137324913
C  4.2568758442  1.6819641366  -0.4664934660
C  2.9666639817  2.1950197550  -0.5583832144
N  5.6806456095  -0.2251176447  0.0376287675
H  -3.6225664884  1.9018310678  1.2858163870
H  -4.1749743558  -0.2291262176  0.1406639737
H  -2.4688011900  -1.3227878494  -1.2919598622
H  -0.2478172065  -0.2831769113  -1.5957927234
H  -1.3797143921  2.9037232880  1.0316111825
H  0.5892796765  2.9782808406  -0.3149816931
H  1.1350349595  -0.5400997356  0.3707906080
H  3.4456347852  -1.4552396596  0.3946655032
H  5.0973029234  2.3002735114  -0.7629753040
H  2.8132832797  3.2105285536  -0.9063826196
H  5.7171766486  -1.0416834062  0.6257923969
O  3.4847304592  -0.3922677913  2.0553915365
O  2.9857588553  0.8495171851  2.6048439798
O  1.7741222240  0.7225722520  2.9327176605
C  6.9104526391  0.5313020029  -0.0648841892
H  7.0043861238  0.9804855354  -1.0571735134
H  6.9550685649  1.3315611922  0.6849777328
H  7.7555808538  -0.1407050186  0.0835641463
