# Supplementary material for: Computational Studies of Rubber Ozonation Explain the Effectiveness of 6PPD as an Antidegradant and the Mechanism of Its Quinone Formation
Source: Environ Sci Technol. 2023 Mar 24;57(13):5216–30. doi: 10.1021/acs.est.2c08717 (PMC10079164; doi:10.1021/acs.est.2c08717)
Supplement: Supplementary file 3 — es2c08717_si_003.zip [file es2c08717_si_003.zip › stationary_point_geoms/rpath_structures/2m2b_vdw_to_prim_ozonide_wb97xv_tzvpp_b.xyz]

18

C      -2.8970663384     0.5708322725     0.5147021083
C      -1.6715586484     1.4668693229     0.3149110143
C      -0.3369427651     0.6399545281     0.4068907791
C       0.8331281083     0.9751407802    -0.5203388346
C      -1.8472161643     2.4170814997    -0.8577789303
H      -3.2203017687     0.1076029191    -0.4216773053
H      -3.7148834681     1.1852207892     0.8979090306
H      -2.6971944610    -0.2192583760     1.2405845523
H      -0.5836687146    -0.4250740935     0.3475615253
H       1.6386285851     1.3956175103     0.0848727113
H       0.5751608620     1.7069848263    -1.2851303155
H       1.2180070861     0.0833987761    -1.0179702918
H      -1.9766753439     1.8860865346    -1.8040553093
H      -1.0020234534     3.1006128095    -0.9400519087
H      -2.7460417673     3.0123304753    -0.6785364785
O       0.1226978847     0.9303487207     1.7415202517
O      -1.0116561677     1.4490722287     2.4158866098
O      -1.5353967996     2.3289429140     1.4561231465
